# Supplementary material for: Cross-population tongue image features and tongue coating microbiome changes in the evolution of colorectal cancer
Source: Front Microbiol. 2025 Feb 12;16:1442732. doi: 10.3389/fmicb.2025.1442732 (PMC11863330; doi:10.3389/fmicb.2025.1442732)
Supplement: Supplementary file 1 [file Data_Sheet_1.CSV]

Healthy controls Information
NO.	Name	Sex	Age (years)	Height (m)	Weight(kg)	Height square	BMI	Tongue color and tongue coating characteristics								Coating quality				Tongue shape				Notes
								Tongue color	L	a	b	Coating color	L	a	b	Thick/Thin coating	Greasy tongue coating	Rotten tongue coating	Peeling tongue coating	Corpulent/Thin tongue	Teeth-printed tongue	Spotted tongue	Cracked tongue
1	Zhang Yujin	Male	24	1.65	55	2.7225	20.20	Purplish tongue	47.51	17.7	9.89	Yellow tongue coating	21.89	5.97	4.2	Thick tongue coating	1	2	2	Moderate tongue	2	1	2	1=Yes
2	Liu Fang	Male	34	1.7	65	2.89	22.49	Light red tongue	46.54	18.47	10.17	Yellow tongue coating	15.74	4.5	3.27	Thick tongue coating	1	2	1	Corpulent tongue	1	2	2	2=NO
3	Guo Wei	Male	36	1.7	67	2.89	23.18	Light red tongue	42.04	17.71	9.59	Yellow tongue coating	12.73	4.2	2.78	Thick tongue coating	1	2	2	Corpulent tongue	1	2	1
4	Lin Yan	Female	27	1.6	49	2.56	19.14	Dark red tongue	45.36	15.98	11.25	Yellow tongue coating	35.32	11.08	8.48	Thick tongue coating	1	2	1	Corpulent tongue	2	2	2
5	Lin Huanxin	Female	24	1.57	54	2.4649	21.91	Light red tongue	47.09	16.26	9.86	Yellow and white tongue coating	27.13	8.35	5.71	Thick tongue coating	1	2	2	Corpulent tongue	2	2	2
6	Zhou Qian	Female	28	1.55	46	2.4025	19.15	Dark red tongue	48.94	14.28	11.37	Yellow tongue coating	44.58	12.53	10.33	Thick tongue coating	2	2	2	Corpulent tongue	2	2	1
7	Lian Shuping	Female	31	1.62	50	2.6244	19.05	Light red tongue	46.50	15.56	9.41	Yellow tongue coating	30.62	9.38	6.15	Thick tongue coating	2	2	2	Moderate tongue	2	2	2
8	Ding Jicheng	Male	33	1.75	64	3.0625	20.90	Purplish tongue	45.39	15.07	7.08	Yellow tongue coating	11.25	3.3	2.07	Thick tongue coating	1	2	2	Corpulent tongue	2	2	1
9	He Jialun	Male	28	1.75	110	3.0625	35.92	Light red tongue	45.29	18.54	9.56	Yellow and white tongue coating	9.73	3.89	2.74	Thick tongue coating	1	2	2	Corpulent tongue	2	2	2
10	Luo Linghua	Female	31	1.61	53	2.5921	20.45	Light red tongue	39.47	14.83	11.85	Yellow tongue coating	36.14	12.56	10.29	Thick tongue coating	1	2	2	Corpulent tongue	2	2	2
11	Feng Yanchun	Female	30	1.64	54	2.6896	20.08	Light red tongue	37.18	15.16	8.36	Yellow tongue coating	12.97	4.38	2.93	Thick tongue coating	1	2	2	Corpulent tongue	1	2	2
12	Liu Hae-young	Female	47	1.58	60	2.4964	24.03	Purplish tongue	43.69	16	7.96	Gray-black tongue coating	7.35	2.56	1.66	Thick tongue coating	2	2	2	Corpulent tongue	2	2	1
13	Zhang Xingxing	Male	39	1.66	70	2.7556	25.40	Purplish tongue	44.09	14.64	6.37	Yellow tongue coating	15.37	4.85	2.54	Thick tongue coating	1	2	2	Corpulent tongue	2	2	1
14	Ma Yuyi	Female	21	1.58	55	2.4964	22.03	Light red tongue	44.53	18.56	8.49	Yellow and white tongue coating	6.72	2.2	1.45	Thick tongue coating	1	2	2	Moderate tongue	1	2	2
15	Zhong Li	Female	30	1.60	51	2.56	19.92	Light red tongue	43.77	15.66	8.61	Yellow tongue coating	18.94	5.33	3.72	Thick tongue coating	1	2	2	Moderate tongue	1	2	2
16	Li Yunyun	Female	34	1.55	58	2.4025	24.14	Purplish tongue	39.54	16.18	9.76	Gray-black tongue coating	21.66	7.67	4.98	Thin tongue coating	2	2	2	Corpulent tongue	2	2	2
17	Liu Suinong	Female	36	1.55	43	2.4025	17.90	Dark red tongue	43.98	19.15	10.44	White tongue coating	12.21	4.68	2.95	Thin tongue coating	2	2	2	Corpulent tongue	2	2	1
18	Yi Zhongrui	Male	31	1.70	65	2.89	22.49	Purplish tongue	45.15	20.16	8.89	White tongue coating	5.69	2.3	1.42	Thin tongue coating	2	2	2	Corpulent tongue	1	2	1
19	Luo Hui	Female	31	1.64	56	2.6896	20.82	Light red tongue	39.25	19.17	11.07	Gray-black tongue coating	9.77	4	2.75	Thick tongue coating	1	2	2	Corpulent tongue	1	2	2
20	Sun Ying	Female	27	1.65	60	2.7225	22.04	Light red tongue	45.88	13.76	10.24	Yellow tongue coating	43.12	12.33	9.34	Thick tongue coating	1	2	2	Corpulent tongue	1	2	2
21	Liu Yuchen	Female	36	1.63	61	2.6569	22.96	Light red tongue	38.36	17.29	7.93	Yellow and white tongue coating	5.82	2.38	1.31	Thick tongue coating	1	2	2	Moderate tongue	1	2	2
22	Feng Qinglan	Female	31	1.63	70	2.6569	26.35	Light red tongue	45.48	18	9.31	Yellow and white tongue coating	9.12	3.26	2.05	Thick tongue coating	1	2	2	Corpulent tongue	2	2	2
23	Liang Yanqiong	Female	33	1.60	53	2.56	20.70	Dark red tongue	40.49	19.66	9.12	White tongue coating	1.38	0.83	0.61	Thin tongue coating	2	2	2	Corpulent tongue	2	2	1
24	Zhou Yonggui	Female	39	1.60	60	2.56	23.44	Light red tongue	34.86	19.58	8	Gray-black tongue coating	3.16	1.91	0.86	Thin tongue coating	2	2	2	Moderate tongue	1	2	1
25	Hao Guihua	Female	57	1.62	47	2.6244	17.91	Dark red tongue	40.74	17.94	6.51	Gray-black tongue coating	15.22	6.27	2.01	Thin tongue coating	2	2	2	Moderate tongue	1	2	2
26	Guo Guoqi	Male	51	1.67	60	2.7889	21.51	Light red tongue	42.55	17.72	7.89	Yellow and white tongue coating	5.54	2.1	1.28	Thick tongue coating	1	2	2	Corpulent tongue	2	2	1
27	Shang Bangyang	Male	53	1.68	70	2.8224	24.80	Light red tongue	51.59	15.43	8.18	Yellow tongue coating	20.6	5.31	3.84	Thick tongue coating	1	2	2	Moderate tongue	2	2	1
28	Li Baojun	Male	56	1.69	60	2.8561	21.01	Purplish tongue	40.58	18.35	7.69	White tongue coating	5.69	2.63	1.14	Thick tongue coating	1	2	2	Corpulent tongue	1	2	1
29	Shang Suzhi	Female	59	1.64	65	2.6896	24.17	Dark red tongue	39.86	19.8	9.36	White tongue coating	3.43	1.56	1.07	Thin tongue coating	2	2	2	Corpulent tongue	1	2	1
30	Shang Huiyang	Male	49	1.79	85	3.2041	26.53	Light red tongue	43.42	18.02	7.15	Yellow and white tongue coating	7.32	3	1.2	Thick tongue coating	1	2	2	Moderate tongue	1	2	1
31	Guo Chuchu	Male	29	1.80	80	3.24	24.69	Light red tongue	39.73	17.53	6.8	Yellow and white tongue coating	12.01	5.33	1.95	Thick tongue coating	1	2	2	Corpulent tongue	1	2	1
32	Zhao Shuyun	Female	28	1.58	61	2.4964	24.44	Dark red tongue	37.13	18.44	7.23	White tongue coating	9.83	4.67	1.67	Thin tongue coating	2	2	2	Thin tongue	1	2	2
33	Guo Liping	Female	48	1.65	67	2.7225	24.61	Light red tongue	40.57	17.2	7.62	Yellow and white tongue coating	3.1	1.42	0.86	Thick tongue coating	1	2	2	Corpulent tongue	2	2	2
34	Wei Fengxiang	Female	57	1.64	60	2.6896	22.31	Dark red tongue	41.85	17.43	5.35	Yellow and white tongue coating	30.87	12.84	3.6	Thick tongue coating	1	2	2	Moderate tongue	1	2	1
35	Gan Yanling	Female	32	1.63	51	2.6569	19.20	Light red tongue	42.45	15.81	8.52	Yellow and white tongue coating	14.3	4.91	3.05	Thick tongue coating	1	2	2	Corpulent tongue	1	2	1
36	Zhang Chenxiong	Male	35	1.70	70	2.89	24.22	Light red tongue	36.71	20.26	7.1	White tongue coating	16.32	8.43	2.69	Thin tongue coating	2	2	2	Moderate tongue	2	2	2
37	Huang Guorui	Male	33	1.74	90	3.0276	29.73	Light red tongue	44.66	18.01	6.46	Yellow and white tongue coating	13.99	5.53	1.8	Thick tongue coating	1	2	2	Corpulent tongue	1	2	2
38	Hu Jianjun	Male	30	1.78	90	3.1684	28.41	Light red tongue	38.69	17.50	7.50	Gray-black tongue coating	2.79	1.46	0.81	Thin tongue coating	2	2	2	Corpulent tongue	1	2	2
39	Lin Huijun	Male	40	1.68	72	2.8224	25.51	Light red tongue	40.28	16.08	7.14	Gray-black tongue coating	5.09	2.1	1.16	Thin tongue coating	2	2	2	Corpulent tongue	1	2	2
40	Yuan Donghui	Male	40	1.70	84	2.89	29.07	Purplish tongue	46.5	17.54	7.71	Yellow and white tongue coating	3.77	1.58	0.86	Thick tongue coating	1	2	2	Moderate tongue	2	2	1
41	Feng Yunyu	Female	51	1.5	43	2.25	19.11	Light red tongue	45.85	14.58	10.85	Yellow tongue coating	43.86	13.72	10.31	Thick tongue coating	1	2	2	Corpulent tongue	2	2	1
42	Lu Li	Male	38	1.81	80	3.2761	24.42	Light red tongue	47.95	17.35	9.23	Yellow and white tongue coating	15.60	4.27	2.93	Thick tongue coating	1	2	2	Moderate tongue	2	1	2
43	Li Heng	Male	37	1.75	75	3.0625	24.49	Light red tongue	44.63	16.81	8.46	Gray-black tongue coating	6.95	2.51	1.60	Thin tongue coating	1	2	2	Corpulent tongue	1	2	1
44	Chen Jing	Female	26	1.63	63	2.6569	23.71	Light red tongue	49.99	18.89	11.09	Yellow and white tongue coating	20.48	7.11	4.94	Thick tongue coating	1	2	2	Corpulent tongue	1	1	1
45	Guo Yaoyu	Male	25	1.8	61	3.24	18.83	Light red tongue	47.91	19.47	10.51	White tongue coating	13.95	4.85	3.07	Thin tongue coating	1	2	2	Moderate tongue	2	2	2
46	Zhu Ying	Female	33	1.65	51	2.7225	18.73	Light red tongue	55.23	13.31	8.33	Yellow tongue coating	33.77	6.60	5.36	Thick tongue coating	1	2	2	Moderate tongue	1	2	1
47	Zhu Shaoqun	Male	50	1.72	76	2.9584	25.69	Light red tongue	48.69	13.53	7.56	Yellow tongue coating	19.91	4.39	3.52	Thick tongue coating	1	2	2	Corpulent tongue	1	2	2
48	Hu Dafen	Female	52	1.56	52	2.4336	21.37	Light red tongue	50.88	15.89	11.29	Yellow tongue coating	41.04	11.83	9.00	Thick tongue coating	1	2	2	Thin tongue	2	2	2
49	Chen Haibin	Male	34	1.62	53	2.6244	20.20	Light red tongue	51.82	13.46	8.35	Yellow tongue coating	29.79	6.53	5.09	Thick tongue coating	1	2	2	Corpulent tongue	1	2	2
50	Xie Shuying	Female	52	1.5	49	2.25	21.78	Light red tongue	43.82	17.63	7.55	Yellow tongue coating	14.64	5.31	2.59	Thick tongue coating	1	2	2	Moderate tongue	2	2	1
51	Li Chunxiang	Male	51	1.68	75	2.8224	26.57	Purplish tongue	43.35	16.21	6.18	Yellow and white tongue coating	11.74	4.64	1.71	Thick tongue coating	1	2	2	Corpulent tongue	1	2	1
52	Liu Xianfeng	Male	18	1.67	60	2.7889	21.51	Light red tongue	46.11	18.22	7.57	Yellow and white tongue coating	4.50	1.92	0.91	Thick tongue coating	1	2	2	Moderate tongue	2	2	1
53	Xu Mei	Female	34	1.59	78	2.5281	30.85	Light red tongue	43.48	14.44	8.77	Yellow tongue coating	23.27	6.79	4.75	Thick tongue coating	1	2	2	Corpulent tongue	1	2	2
54	Lin Yuting	Female	28	1.61	56	2.5921	21.60	Light red tongue	48.73	15.72	10.39	Yellow tongue coating	39.16	11.78	8.10	Thick tongue coating	1	2	2	Corpulent tongue	1	2	2
55	Tan Meiling	Female	28	1.65	50	2.7225	18.37	Light red tongue	46.52	19.72	9.38	White tongue coating	5.78	2.34	1.50	Thin tongue coating	2	1	2	Moderate tongue	1	2	2
56	Liu Shaolin	Male	56	1.7	65.5	2.89	22.66	Light red tongue	59.71	16.91	10.30	White tongue coating	23.43	6.35	4.98	Thick tongue coating	1	2	2	Moderate tongue	2	2	1
