# Supplementary material for: Cross-population tongue image features and tongue coating microbiome changes in the evolution of colorectal cancer
Source: Front Microbiol. 2025 Feb 12;16:1442732. doi: 10.3389/fmicb.2025.1442732 (PMC11863330; doi:10.3389/fmicb.2025.1442732)
Supplement: Supplementary file 2 [file Table_1.xlsx]

## Sheet: Healthy controls（HC）
Healthy controls Information
NO.	Name	Sex	Age (years)	Height (m)	Weight(kg)	Height square	BMI	Tongue color and tongue coating characteristics								Coating quality				Tongue shape				Notes
								Tongue color	L	a	b	Coating color	L	a	b	Thick/Thin coating	Greasy tongue coating	Rotten tongue coating	Peeling tongue coating	Corpulent/Thin tongue	Teeth-printed tongue	Spotted tongue	Cracked tongue
1	Zhang Yujin	Male	24	1.65	55	2.7225	20.202	Purplish tongue	47.51	17.7	9.89	Yellow tongue coating	21.89	5.97	4.2	Thick tongue coating	1	2	2	Moderate tongue	2	1	2	1=Yes
2	Liu Fang	Male	34	1.7	65	2.89	22.4913	Light red tongue	46.54	18.47	10.17	Yellow tongue coating	15.74	4.5	3.27	Thick tongue coating	1	2	1	Corpulent tongue	1	2	2	2=NO
3	Guo Wei	Male	36	1.7	67	2.89	23.1834	Light red tongue	42.04	17.71	9.59	Yellow tongue coating	12.73	4.2	2.78	Thick tongue coating	1	2	2	Corpulent tongue	1	2	1
4	Lin Yan	Female	27	1.6	49	2.56	19.1406	Dark red tongue	45.36	15.98	11.25	Yellow tongue coating	35.32	11.08	8.48	Thick tongue coating	1	2	1	Corpulent tongue	2	2	2
5	Lin Huanxin	Female	24	1.57	54	2.4649	21.9076	Light red tongue	47.09	16.26	9.86	Yellow and white tongue coating	27.13	8.35	5.71	Thick tongue coating	1	2	2	Corpulent tongue	2	2	2
6	Zhou Qian	Female	28	1.55	46	2.4025	19.1467	Dark red tongue	48.94	14.28	11.37	Yellow tongue coating	44.58	12.53	10.33	Thick tongue coating	2	2	2	Corpulent tongue	2	2	1
7	Lian Shuping	Female	31	1.62	50	2.6244	19.052	Light red tongue	46.50	15.56	9.41	Yellow tongue coating	30.62	9.38	6.15	Thick tongue coating	2	2	2	Moderate tongue	2	2	2
8	Ding Jicheng	Male	33	1.75	64	3.0625	20.898	Purplish tongue	45.39	15.07	7.08	Yellow tongue coating	11.25	3.3	2.07	Thick tongue coating	1	2	2	Corpulent tongue	2	2	1
9	He Jialun	Male	28	1.75	110	3.0625	35.9184	Light red tongue	45.29	18.54	9.56	Yellow and white tongue coating	9.73	3.89	2.74	Thick tongue coating	1	2	2	Corpulent tongue	2	2	2
10	Luo Linghua	Female	31	1.61	53	2.5921	20.4467	Light red tongue	39.47	14.83	11.85	Yellow tongue coating	36.14	12.56	10.29	Thick tongue coating	1	2	2	Corpulent tongue	2	2	2
11	Feng Yanchun	Female	30	1.64	54	2.6896	20.0773	Light red tongue	37.18	15.16	8.36	Yellow tongue coating	12.97	4.38	2.93	Thick tongue coating	1	2	2	Corpulent tongue	1	2	2
12	Liu Hae-young	Female	47	1.58	60	2.4964	24.0346	Purplish tongue	43.69	16	7.96	Gray-black tongue coating	7.35	2.56	1.66	Thick tongue coating	2	2	2	Corpulent tongue	2	2	1
13	Zhang Xingxing	Male	39	1.66	70	2.7556	25.4028	Purplish tongue	44.09	14.64	6.37	Yellow tongue coating	15.37	4.85	2.54	Thick tongue coating	1	2	2	Corpulent tongue	2	2	1
14	Ma Yuyi	Female	21	1.58	55	2.4964	22.0317	Light red tongue	44.53	18.56	8.49	Yellow and white tongue coating	6.72	2.2	1.45	Thick tongue coating	1	2	2	Moderate tongue	1	2	2
15	Zhong Li	Female	30	1.6	51	2.56	19.9219	Light red tongue	43.77	15.66	8.61	Yellow tongue coating	18.94	5.33	3.72	Thick tongue coating	1	2	2	Moderate tongue	1	2	2
16	Li Yunyun	Female	34	1.55	58	2.4025	24.1415	Purplish tongue	39.54	16.18	9.76	Gray-black tongue coating	21.66	7.67	4.98	Thin tongue coating	2	2	2	Corpulent tongue	2	2	2
17	Liu Suinong	Female	36	1.55	43	2.4025	17.898	Dark red tongue	43.98	19.15	10.44	White tongue coating	12.21	4.68	2.95	Thin tongue coating	2	2	2	Corpulent tongue	2	2	1
18	Yi Zhongrui	Male	31	1.7	65	2.89	22.4913	Purplish tongue	45.15	20.16	8.89	White tongue coating	5.69	2.3	1.42	Thin tongue coating	2	2	2	Corpulent tongue	1	2	1
19	Luo Hui	Female	31	1.64	56	2.6896	20.8209	Light red tongue	39.25	19.17	11.07	Gray-black tongue coating	9.77	4	2.75	Thick tongue coating	1	2	2	Corpulent tongue	1	2	2
20	Sun Ying	Female	27	1.65	60	2.7225	22.0386	Light red tongue	45.88	13.76	10.24	Yellow tongue coating	43.12	12.33	9.34	Thick tongue coating	1	2	2	Corpulent tongue	1	2	2
21	Liu Yuchen	Female	36	1.63	61	2.6569	22.9591	Light red tongue	38.36	17.29	7.93	Yellow and white tongue coating	5.82	2.38	1.31	Thick tongue coating	1	2	2	Moderate tongue	1	2	2
22	Feng Qinglan	Female	31	1.63	70	2.6569	26.3465	Light red tongue	45.48	18	9.31	Yellow and white tongue coating	9.12	3.26	2.05	Thick tongue coating	1	2	2	Corpulent tongue	2	2	2
23	Liang Yanqiong	Female	33	1.6	53	2.56	20.7031	Dark red tongue	40.49	19.66	9.12	White tongue coating	1.38	0.83	0.61	Thin tongue coating	2	2	2	Corpulent tongue	2	2	1
24	Zhou Yonggui	Female	39	1.6	60	2.56	23.4375	Light red tongue	34.86	19.58	8	Gray-black tongue coating	3.16	1.91	0.86	Thin tongue coating	2	2	2	Moderate tongue	1	2	1
25	Hao Guihua	Female	57	1.62	47	2.6244	17.9089	Dark red tongue	40.74	17.94	6.51	Gray-black tongue coating	15.22	6.27	2.01	Thin tongue coating	2	2	2	Moderate tongue	1	2	2
26	Guo Guoqi	Male	51	1.67	60	2.7889	21.5139	Light red tongue	42.55	17.72	7.89	Yellow and white tongue coating	5.54	2.1	1.28	Thick tongue coating	1	2	2	Corpulent tongue	2	2	1
27	Shang Bangyang	Male	53	1.68	70	2.8224	24.8016	Light red tongue	51.59	15.43	8.18	Yellow tongue coating	20.6	5.31	3.84	Thick tongue coating	1	2	2	Moderate tongue	2	2	1
28	Li Baojun	Male	56	1.69	60	2.8561	21.0077	Purplish tongue	40.58	18.35	7.69	White tongue coating	5.69	2.63	1.14	Thick tongue coating	1	2	2	Corpulent tongue	1	2	1
29	Shang Suzhi	Female	59	1.64	65	2.6896	24.1672	Dark red tongue	39.86	19.8	9.36	White tongue coating	3.43	1.56	1.07	Thin tongue coating	2	2	2	Corpulent tongue	1	2	1
30	Shang Huiyang	Male	49	1.79	85	3.2041	26.5285	Light red tongue	43.42	18.02	7.15	Yellow and white tongue coating	7.32	3	1.2	Thick tongue coating	1	2	2	Moderate tongue	1	2	1
31	Guo Chuchu	Male	29	1.8	80	3.24	24.6914	Light red tongue	39.73	17.53	6.8	Yellow and white tongue coating	12.01	5.33	1.95	Thick tongue coating	1	2	2	Corpulent tongue	1	2	1
32	Zhao Shuyun	Female	28	1.58	61	2.4964	24.4352	Dark red tongue	37.13	18.44	7.23	White tongue coating	9.83	4.67	1.67	Thin tongue coating	2	2	2	Thin tongue	1	2	2
33	Guo Liping	Female	48	1.65	67	2.7225	24.6097	Light red tongue	40.57	17.2	7.62	Yellow and white tongue coating	3.1	1.42	0.86	Thick tongue coating	1	2	2	Corpulent tongue	2	2	2
34	Wei Fengxiang	Female	57	1.64	60	2.6896	22.3081	Dark red tongue	41.85	17.43	5.35	Yellow and white tongue coating	30.87	12.84	3.6	Thick tongue coating	1	2	2	Moderate tongue	1	2	1
35	Gan Yanling	Female	32	1.63	51	2.6569	19.1953	Light red tongue	42.45	15.81	8.52	Yellow and white tongue coating	14.3	4.91	3.05	Thick tongue coating	1	2	2	Corpulent tongue	1	2	1
36	Zhang Chenxiong	Male	35	1.7	70	2.89	24.2215	Light red tongue	36.71	20.26	7.1	White tongue coating	16.32	8.43	2.69	Thin tongue coating	2	2	2	Moderate tongue	2	2	2
37	Huang Guorui	Male	33	1.74	90	3.0276	29.7265	Light red tongue	44.66	18.01	6.46	Yellow and white tongue coating	13.99	5.53	1.8	Thick tongue coating	1	2	2	Corpulent tongue	1	2	2
38	Hu Jianjun	Male	30	1.78	90	3.1684	28.4055	Light red tongue	38.69	17.50	7.50	Gray-black tongue coating	2.79	1.46	0.81	Thin tongue coating	2	2	2	Corpulent tongue	1	2	2
39	Lin Huijun	Male	40	1.68	72	2.8224	25.5102	Light red tongue	40.28	16.08	7.14	Gray-black tongue coating	5.09	2.1	1.16	Thin tongue coating	2	2	2	Corpulent tongue	1	2	2
40	Yuan Donghui	Male	40	1.7	84	2.89	29.0657	Purplish tongue	46.5	17.54	7.71	Yellow and white tongue coating	3.77	1.58	0.86	Thick tongue coating	1	2	2	Moderate tongue	2	2	1
41	Feng Yunyu	Female	51	1.5	43	2.25	19.1111	Light red tongue	45.85	14.58	10.85	Yellow tongue coating	43.86	13.72	10.31	Thick tongue coating	1	2	2	Corpulent tongue	2	2	1
42	Lu Li	Male	38	1.81	80	3.2761	24.4193	Light red tongue	47.95	17.35	9.23	Yellow and white tongue coating	15.60	4.27	2.93	Thick tongue coating	1	2	2	Moderate tongue	2	1	2
43	Li Heng	Male	37	1.75	75	3.0625	24.4898	Light red tongue	44.63	16.81	8.46	Gray-black tongue coating	6.95	2.51	1.60	Thin tongue coating	1	2	2	Corpulent tongue	1	2	1
44	Chen Jing	Female	26	1.63	63	2.6569	23.7118	Light red tongue	49.99	18.89	11.09	Yellow and white tongue coating	20.48	7.11	4.94	Thick tongue coating	1	2	2	Corpulent tongue	1	1	1
45	Guo Yaoyu	Male	25	1.8	61	3.24	18.8272	Light red tongue	47.91	19.47	10.51	White tongue coating	13.95	4.85	3.07	Thin tongue coating	1	2	2	Moderate tongue	2	2	2
46	Zhu Ying	Female	33	1.65	51	2.7225	18.7328	Light red tongue	55.23	13.31	8.33	Yellow tongue coating	33.77	6.60	5.36	Thick tongue coating	1	2	2	Moderate tongue	1	2	1
47	Zhu Shaoqun	Male	50	1.72	76	2.9584	25.6896	Light red tongue	48.69	13.53	7.56	Yellow tongue coating	19.91	4.39	3.52	Thick tongue coating	1	2	2	Corpulent tongue	1	2	2
48	Hu Dafen	Female	52	1.56	52	2.4336	21.3675	Light red tongue	50.88	15.89	11.29	Yellow tongue coating	41.04	11.83	9.00	Thick tongue coating	1	2	2	Thin tongue	2	2	2
49	Chen Haibin	Male	34	1.62	53	2.6244	20.1951	Light red tongue	51.82	13.46	8.35	Yellow tongue coating	29.79	6.53	5.09	Thick tongue coating	1	2	2	Corpulent tongue	1	2	2
50	Xie Shuying	Female	52	1.5	49	2.25	21.7778	Light red tongue	43.82	17.63	7.55	Yellow tongue coating	14.64	5.31	2.59	Thick tongue coating	1	2	2	Moderate tongue	2	2	1
51	Li Chunxiang	Male	51	1.68	75	2.8224	26.5731	Purplish tongue	43.35	16.21	6.18	Yellow and white tongue coating	11.74	4.64	1.71	Thick tongue coating	1	2	2	Corpulent tongue	1	2	1
52	Liu Xianfeng	Male	18	1.67	60	2.7889	21.5139	Light red tongue	46.11	18.22	7.57	Yellow and white tongue coating	4.50	1.92	0.91	Thick tongue coating	1	2	2	Moderate tongue	2	2	1
53	Xu Mei	Female	34	1.59	78	2.5281	30.8532	Light red tongue	43.48	14.44	8.77	Yellow tongue coating	23.27	6.79	4.75	Thick tongue coating	1	2	2	Corpulent tongue	1	2	2
54	Lin Yuting	Female	28	1.61	56	2.5921	21.6041	Light red tongue	48.73	15.72	10.39	Yellow tongue coating	39.16	11.78	8.10	Thick tongue coating	1	2	2	Corpulent tongue	1	2	2
55	Tan Meiling	Female	28	1.65	50	2.7225	18.3655	Light red tongue	46.52	19.72	9.38	White tongue coating	5.78	2.34	1.50	Thin tongue coating	2	1	2	Moderate tongue	1	2	2
56	Liu Shaolin	Male	56	1.7	65.5	2.89	22.6644	Light red tongue	59.71	16.91	10.30	White tongue coating	23.43	6.35	4.98	Thick tongue coating	1	2	2	Moderate tongue	2	2	1

## Sheet: Colorectal Adenomal （CRA）
Colorectal Adenomal Information
No.	Name	Admission number	Sex	Age (years)	Height (m)	Weight(kg)	Height square	BMI	Tongue color and tongue coating characteristics								Coating quality				Tongue shape				Notes
									Tongue color	L	a	b	Coating color	L	a	b	Thick/Thin tongue coating	Greasy tongue coating	Rotten tongue coating	Peeling tongue coating	Corpulent/Thin tongue	Teeth-printed tongue	Spotted tongue	Cracked tongue
1	Luo Mingbiao	266560	Male	41	1.6	50	2.56	19.5312	Light red tongue	42.75	16.41	7.82	Yellow and white tongue coating	5.93	1.97	1.2	Thick tongue coating	1	2	1	Moderate tongue	1	2	1	1=Yes
2	Di Wei	268921	Male	23	1.83	65	3.3489	19.4094	Light red tongue	36.05	12.23	6.78	Yellow tongue coating	16.12	4.85	3.13	Thick tongue coating	1	2	2	Corpulent tongue	1	2	2	2=NO
3	Zou Wanhong	270711	Male	50	1.68	70	2.8224	24.8016	Light red tongue	38.62	13.33	5.67	Yellow and white tongue coating	12.81	4.12	1.91	Thick tongue coating	1	2	1	Corpulent tongue	2	2	1
4	Zhang Zhihao	267855	Male	72	1.67	73	2.7889	26.1752	Light red tongue	49.95	14.4	11.03	Yellow tongue coating	40.64	10.92	9.16	Thick tongue coating	1	2	2	Corpulent tongue	1	2	2
5	Chen Rongxing	267822	Male	48	1.58	55	2.4964	22.0317	Light red tongue	42.16	17.1	7.21	Gray-black tongue coating	5.62	1.92	1.11	Thick tongue coating	1	2	2	Moderate tongue	1	2	2
6	Lv Jiezhen	268395	Female	65	1.56	55	2.4336	22.6003	Purplish tongue	46.59	18.34	11.75	Yellow and white tongue coating	14.05	2.7	4.02	Thick tongue coating	1	2	2	Corpulent tongue	1	2	1
7	Chen Qikuang	269503	Male	28	1.68	72.5	2.8224	25.6874	Dark red tongue	41.2	14.01	5.59	Gray-black tongue coating	11.39	3.6	1.56	Thin tongue coating	1	2	2	Corpulent tongue	2	2	2
8	Wang Changnuan	270997	Female	64	1.57	45	2.4649	18.2563	Light red tongue	51.32	13.73	11.15	Yellow tongue coating	50.35	13.27	10.81	Thick tongue coating	1	2	2	Moderate tongue	1	2	2
9	Wang Qin	271065	Female	66	1.64	73	2.6896	27.1416	Purplish tongue	50.66	15.24	9.74	Yellow tongue coating	33.02	8.68	6.21	Thick tongue coating	1	2	1	Corpulent tongue	1	2	1
10	Chen Yangjuan	252379	Female	47	1.59	58.5	2.5281	23.1399	Light red tongue	48.81	15.52	11.8	Yellow tongue coating	46.76	15.56	11.17	Thick tongue coating	1	2	2	Corpulent tongue	1	2	2
11	CAI Xuewan	272429	Female	47	1.6	60	2.56	23.4375	Light red tongue	46.53	18.10	10.62	Yellow and white tongue coating	21.44	7.82	5.09	Thick tongue coating	1	2	2	Corpulent tongue	1	2	1
12	Zheng Yanping	271868	Female	33	1.6	52	2.56	20.3125	Light red tongue	40.83	15.92	8.79	Yellow tongue coating	16.24	5.36	3.95	Thick tongue coating	1	2	2	Moderate tongue	1	2	2
13	Yang Jianfeng	271873	Female	56	1.6	54	2.56	21.0938	Purplish tongue	47.13	13.44	7.21	Yellow and white tongue coating	20.56	5.26	3.17	Thick tongue coating	1	2	2	Corpulent tongue	1	2	2
14	Chen Changshun	276806	Male	44	1.7	65	2.89	22.4913	Purplish tongue	45.95	14.88	9.4	Yellow tongue coating	27.76	8.04	6.29	Thick tongue coating	1	2	2	Moderate tongue	2	2	1
15	Feng Chonghui	276779	Male	58	1.7	61	2.89	21.1073	Light red tongue	44.12	15.57	7.93	Yellow tongue coating	14.85	4.65	3.03	Thick tongue coating	1	2	2	Moderate tongue	2	2	2
16	Liang Youhui	276543	Male	42	1.55	67.5	2.4025	28.0957	Light red tongue	50.06	16.33	7.27	Yellow tongue coating	20.73	5.76	3.02	Thick tongue coating	1	2	2	Moderate tongue	1	2	1
17	Cao Hu	277343	Male	69	1.75	75	3.0625	24.4898	Dark red tongue	49.1	14.79	10.53	Yellow tongue coating	35.34	9.06	7.46	Thick tongue coating	1	2	1	Corpulent tongue	1	2	1
18	Liang Shu	277426	Female	60	1.6	65	2.56	25.3906	Light red tongue	43.4	12.29	6.14	Gray-black tongue coating	11.62	3.16	1.91	Thin tongue coating	1	2	2	Corpulent tongue	2	2	2
19	Li Zhengming		Male	35	1.7	55	2.89	19.0311	Light red tongue	44.23	16.76	8.02	Yellow and white tongue coating	10.14	2.87	1.85	Thick tongue coating	1	2	2	Thin tongue	1	2	2
20	Gu Chengwu	278991	Male	53	1.68	81	2.8224	28.699	Purplish tongue	48.9	16.41	6.51	Yellow and white tongue coating	12.03	4.25	1.71	Thick tongue coating	1	2	2	Corpulent tongue	2	2	1
21	Zen Zuwei		Male	53	1.65	67	2.7225	24.6097	Dark red tongue	32.38	17.73	6.94	Gray-black tongue coating	7.74	3.9	1.46	Thin tongue coating	2	2	1	Corpulent tongue	1	2	1
22	Feng Xiaohong		Male	57	1.67	64	2.7889	22.9481	Light red tongue	45.73	18.36	7.78	Gray-black tongue coating	11.19	4.09	1.81	Thick tongue coating	1	2	2	Corpulent tongue	2	2	1
23	Peng Da Luo	280287	Male	52	1.58	64	2.4964	25.6369	Light red tongue	54.4	16.71	9.8	Yellow tongue coating	26.41	6.9	5.55	Thick tongue coating	1	2	2	Corpulent tongue	2	2	1
24	Chen Shuying	280292	Female	52	1.56	52	2.4336	21.3675	Purplish tongue	44.11	14.8	8.69	Yellow tongue coating	23.5	6.73	4.51	Thick tongue coating	1	2	2	Corpulent tongue	1	2	2
25	Shen Guowan	280358	Male	65	1.65	57	2.7225	20.9366	Light red tongue	46	14.93	5.4	Yellow and white tongue coating	13.57	4.68	1.6	Thick tongue coating	1	2	2	Moderate tongue	2	2	2
26	Rong Aijuan	280334	Female	61	1.64	52	2.6896	19.3337	Dark red tongue	43.77	18.42	10.96	Yellow and white tongue coating	23.41	8.59	5.61	Thick tongue coating	1	2	2	Corpulent tongue	1	2	1
27	Wang Qiuyun	280626	Female	41	1.56	58	2.4336	23.833	Light red tongue	42.33	16.97	8.35	Yellow and white tongue coating	5.93	2.26	1.49	Thick tongue coating	1	2	2	Moderate tongue	1	2	2
28	Zhou Hongbo	281590	Male	47	1.7	64	2.89	22.1453	Purplish tongue	44.14	15.72	7.33	Yellow and white tongue coating	11.79	3.37	2.23	Thick tongue coating	1	2	2	Corpulent tongue	1	2	1
29	Wang Xuetian	281649	Male	66	1.7	75	2.89	25.9516	Light red tongue	49.39	14.37	10.62	Yellow tongue coating	37.72	9.61	8.04	Thick tongue coating	1	2	2	Moderate tongue	1	2	2
30	Ou Huazhen		Female	49	1.63	61	2.6569	22.9591	Light red tongue	38.96	14.84	7.44	Yellow tongue coating	12.03	4.01	2.46	Thick tongue coating	1	2	2	Corpulent tongue	2	2	1
31	Zhang Jinzhong	275791	Male	44	1.78	86	3.1684	27.143	Light red tongue	46.78	12.38	4.59	Yellow and white tongue coating	17.53	4.66	1.77	Thick tongue coating	1	2	2	Thin tongue	2	2	1
32	Hu Xiaoxian	283048	Female	18	1.45	46	2.1025	21.8787	Dark red tongue	48.77	19.48	12.59	White tongue coating	31.99	11	7.6	Thin tongue coating	2	2	2	Corpulent tongue	2	2	2
33	Zeng Zhijian	282801	Male	53	1.76	80	3.0976	25.8264	Light red tongue	47.5	17.5	7.5	Yellow and white tongue coating	8.28	2.87	1.43	Thick tongue coating	1	2	2	Corpulent tongue	1	2	1
34	Li Hansong	284674	Male	36	1.6	52	2.56	20.3125	Light red tongue	44.91	19.78	10.51	White tongue coating	8.6	3.33	2.42	Thick tongue coating	1	2	2	Moderate tongue	1	2	2
35	He Xiaomao	284820	Male	62	1.63	55	2.6569	20.7008	Light red tongue	47.54	22.91	11.95	White tongue coating	10.34	3.88	2.61	Thin tongue coating	1	2	2	Corpulent tongue	1	2	1
36	Zhuo Shanqing	286937	Female	54	1.61	59	2.5921	22.7615	Light red tongue	52.99	19.09	12.66	Yellow and white tongue coating	32.51	10.23	7.54	Thick tongue coating	1	2	2	Moderate tongue	1	2	2
37	Ye Risheng	287051	Male	49	1.63	54	2.6569	20.3244	Light red tongue	52.43	15.54	7.90	Yellow and white tongue coating	15.68	3.99	2.67	Thick tongue coating	1	2	2	Corpulent tongue	2	2	1
38	Liu Lanhui	181160	Female	51	1.58	55.5	2.4964	22.232	Purplish tongue	54.51	19.09	12.41	Yellow and white tongue coating	34.93	10.81	7.82	Thick tongue coating	1	2	2	Moderate tongue	2	2	2
39	Shi Lixia	232615	Female	39	1.62	68	2.6244	25.9107	Light red tongue	52.86	22.00	9.26	White tongue coating	4.95	1.94	0.97	Thin tongue coating	2	2	2	Moderate tongue	1	2	2
40	Xie Hanguang	282207	Male	66	1.7	80	2.89	27.6817	Light red tongue	51.30	16.12	7.25	Yellow and white tongue coating	8.89	2.42	1.34	Thick tongue coating	1	2	2	Corpulent tongue	1	2	1
41	Xu Muwei	257332	Male	50	1.65	55	2.7225	20.202	Light red tongue	51.68	14.85	8.35	Yellow and white tongue coating	18.48	5.20	3.71	Thick tongue coating	1	2	2	Corpulent tongue	2	2	2
42	Mo Guiguang	280534	Male	67	1.68	69	2.8224	24.4473	Dark red tongue	52.89	18.95	14.04	Yellow tongue coating	41.99	14.00	10.64	Thick tongue coating	1	2	2	Corpulent tongue	1	2	1
43	Hu Xiaoxian	283048	Female	18	1.45	46	2.1025	21.8787	Dark red tongue	48.77	19.48	12.59	White tongue coating	31.99	11.00	7.60	Thin tongue coating	2	2	2	Corpulent tongue	2	2	2
44	Liang Liqin	282476	Female	64	1.56	45	2.4336	18.4911	Light red tongue	45.68	13.26	8.48	Yellow tongue coating	31.77	7.99	5.86	Thick tongue coating	1	2	1	Corpulent tongue	2	2	1
45	Wang Maozhao	278033	Female	56	1.6	71	2.56	27.7344	Light red tongue	42.23	16.34	8.76	Gray-black tongue coating	13.18	4.19	2.80	Thin tongue coating	1	2	2	Moderate tongue	2	2	2
46	Yang Dingzhong	277387	Male	70	1.75	68	3.0625	22.2041	Light red tongue	52.76	11.03	7.67	Yellow and white tongue coating	36.47	6.03	5.36	Thick tongue coating	1	2	1	Corpulent tongue	2	1	1
47	Lu Yunquan	277627	Male	75	1.65	50	2.7225	18.3655	Light red tongue	45.81	15.90	8.03	Yellow tongue coating	12.27	3.34	2.23	Thick tongue coating	1	2	1	Corpulent tongue	2	2	2
48	Yu Jian	276316	Male	36	1.72	72	2.9584	24.3375	Light red tongue	46.85	16.07	7.57	Yellow and white tongue coating	6.98	2.13	1.38	Thick tongue coating	1	2	2	Corpulent tongue	2	2	1
49	Li Caiba	247794	Male	53	1.7	69.5	2.89	24.0484	Light red tongue	49.21	15.52	8.05	Yellow tongue coating	20.07	5.14	3.71	Thick tongue coating	1	2	2	Moderate tongue	2	2	1
50	Wu Qundi	161864	Female	50	1.53	51.5	2.3409	22.0001	Dark red tongue	47.66	14.83	10.97	Yellow tongue coating	41.49	11.96	9.30	Thick tongue coating	1	2	2	Moderate tongue	2	2	2
51	Yu Jingxin	274017	Male	42	1.75	73	3.0625	23.8367	Purplish tongue	43.48	17.47	7.40	Yellow and white tongue coating	19.53	6.77	3.17	Thick tongue coating	1	2	2	Moderate tongue	2	2	1
52	Fang Muchi	189560	Male	50	1.68	70	2.8224	24.8016	Light red tongue	53.73	12.87	6.05	Yellow and white tongue coating	21.92	4.47	2.71	Thick tongue coating	1	2	2	Thin tongue	2	2	2
53	Lu Muwang	149305	Male	27	1.63	70	2.6569	26.3465	Light red tongue	45.30	15.65	7.36	Yellow tongue coating	12.62	3.52	2.29	Thick tongue coating	1	2	2	Moderate tongue	2	1	2
54	Chen Xiucui	250219	Female	62	1.56	53.5	2.4336	21.9839	Light red tongue	46.93	17.42	8.34	Yellow and white tongue coating	9.00	2.78	1.82	Thick tongue coating	1	2	2	Moderate tongue	2	2	1
55	Chen Liling	268917	Female	47	1.6	59	2.56	23.0469	Light red tongue	46.64	17.27	9.11	Yellow and white tongue coating	17.60	5.07	3.31	Thick tongue coating	1	2	2	Moderate tongue	2	2	2
56	Zhang Yunquan	268421	Male	57	1.65	63	2.7225	23.1405	Light red tongue	51.12	15.77	9.32	Yellow tongue coating	26.43	6.36	4.65	Thick tongue coating	1	2	2	Moderate tongue	1	1	1
57	Chen Rongxing	267827	Male	48	1.58	55	2.4964	22.0317	Light red tongue	42.16	17.10	7.21	Gray-black tongue coating	5.62	1.92	1.11	Thick tongue coating	1	2	2	Moderate tongue	1	2	2
58	Yang Hengxin	267491	Male	47	1.65	58	2.7225	21.3039	Dark red tongue	44.34	17.99	11.57	Yellow tongue coating	23.92	8.16	6.19	Thick tongue coating	1	2	2	Moderate tongue	2	2	1
59	Huang Jintian	231435	Male	62	1.73	76	2.9929	25.3934	Light red tongue	45.88	18.30	10.28	Yellow tongue coating	19.04	5.53	4.01	Thick tongue coating	1	2	2	Corpulent tongue	2	2	1
60	Liu Xuejiao	282924	Female	73	1.55	63	2.4025	26.2227	Light red tongue	33.80	13.73	5.26	Gray-black tongue coating	8.85	3.65	1.39	Thin tongue coating	2	2	2	Corpulent tongue	2	2	1
61	Liu Ruitian	266308	Male	66	1.73	68	2.9929	22.7204	Purplish tongue	50.92	15.77	6.74	Yellow and white tongue coating	7.86	2.32	1.16	Thick tongue coating	1	2	2	Moderate tongue	1	2	1
62	Zeng Zhijian	282801	Male	53	1.76	80	3.0976	25.8264	Light red tongue	47.50	17.50	7.50	Yellow and white tongue coating	8.28	2.87	1.43	Thick tongue coating	1	2	2	Corpulent tongue	1	2	1
63	Pu Yinghong	282807	Male	61	1.73	76	2.9929	25.3934	Light red tongue	48.84	16.04	7.65	Yellow and white tongue coating	11.46	3.19	1.95	Thick tongue coating	1	2	2	Corpulent tongue	1	2	1
64	Xie Hanguang	282207	Male	66	1.7	80	2.89	27.6817	Light red tongue	48.36	15.39	5.19	Yellow and white tongue coating	22.53	7.20	2.14	Thick tongue coating	1	2	1	Moderate tongue	2	2	1
65	Qu Ziping	326856	Male	56	1.73	75	2.9929	25.0593	Dark red tongue	48.21	17.76	11.36	Yellow tongue coating	25.70	7.32	6.54	Thick tongue coating	1	2	2	Moderate tongue	1	2	1

## Sheet: Colorectal Cancer（CRC）
Colorectal cancer patient Information																									Notes
NO.	Name	Admission number	Sex	Age (years)	Height (m)	Weight(kg)	Height square	BMI	Tongue color and tongue coating characteristics								Coating quality				Tongue shape
									Tongue color	L	a	b	Coating color	L	a	b	Thick/Thin tongue coating	Greasy tongue coating	Rotten tongue coating	Peeling tongue coating	Corpulent tongue Thin tongue	Teeth-printed tongue	Spotted tongue	Cracked tongue
1	Guo Mingtian	266605	Male	44	1.7	58	2.89	20.0692	Dark red tongue	53.16	13.34	10.73	Yellow tongue coating	37.44	7.18	7.83	Thick tongue coating	2	2	2	Moderate tongue	2	2	2	1=Yes
2	Lin Guangzao	268130	Male	76	1.56	54	2.4336	22.1893	Light red tongue	47.99	18.86	9.38	Yellow and white tongue coating	14.2	4.39	3.16	Thick tongue coating	1	2	2	Corpulent tongue	1	2	1	2=NO
3	Qu Xiandong	271141	Male	54	1.71	62.5	2.9241	21.3741	Light red tongue	55.46	13.95	9.18	Yellow tongue coating	38.4	8.32	6.35	Thick tongue coating	1	2	2	Moderate tongue	2	2	1
4	You Hui	258173	Male	74	1.69	63	2.8561	22.0581	Light red tongue	46.04	11.62	4.88	Yellow and white tongue coating	18.39	4.45	2.04	Thick tongue coating	1	2	1	Corpulent tongue	2	2	1
5	Wang Dengzhao	268943	Female	71	1.58	45	2.4964	18.026	Light red tongue	42.04	19.67	6.4	White tongue coating	24.14	10.98	3.09	Thin tongue coating	2	2	1	Corpulent tongue	2	2	1
6	Zheng Xin	269060	Male	60	1.66	57	2.7556	20.6852	Light red tongue	53.26	13.14	7.18	Yellow and white tongue coating	26.71	5.79	3.74	Thick tongue coating	1	2	2	Moderate tongue	2	2	1
7	Fei Guijiang	269352	Male	22	1.72	57	2.9584	19.2672	Light red tongue	48.58	16.07	9.16	Yellow tongue coating	19.5	5.53	3.94	Thick tongue coating	1	2	2	Corpulent tongue	1	1	2
8	Su Xiwen	269396	Male	57	1.64	59	2.6896	21.9363	Light red tongue	45.4	12.57	4.22	Yellow and white tongue coating	22.41	6.62	2.01	Thick tongue coating	1	2	1	Thin tongue	1	2	1
9	Yu Zhanghui	269401	Male	38	1.7	82	2.89	28.3737	Purplish tongue	46.43	19.24	6.82	Yellow and white tongue coating	16.34	6.77	2.16	Thick tongue coating	1	2	2	Moderate tongue	1	2	2
10	Wang Zheming	269815	Male	67	1.7	60	2.89	20.7612	Light red tongue	48.11	17.62	8.01	Yellow and white tongue coating	6.45	2	1.17	Thick tongue coating	1	2	2	Moderate tongue	2	2	1
11	Li Chunxiang	270510	Female	56	1.45	53	2.1025	25.2081	Light red tongue	45.6	12.2	11.34	Yellow tongue coating	36.4	7.67	8.9	Thick tongue coating	1	2	1	Corpulent tongue	1	2	1
12	Xu Lusun	269728	Male	63	1.65	68.5	2.7225	25.1607	Purplish tongue	43.7	15.67	7.89	Yellow and white tongue coating	14.82	3.62	2.58	Thick tongue coating	1	2	2	Moderate tongue	1	2	2
13	Chen Yinghua	269800	Male	59	1.65	62	2.7225	22.7732	Light red tongue	49.16	13.23	6.59	Yellow and white tongue coating	19.1	4.19	2.86	Thick tongue coating	1	2	2	Moderate tongue	2	1	1
14	Zhan Xiande	269685	Male	68	1.64	44	2.6896	16.3593	Light red tongue	46.46	14.41	5.83	Yellow and white tongue coating	18.41	5.45	2.32	Thick tongue coating	1	2	2	Moderate tongue	1	2	2
15	Qiao Hengxue	270919	Male	67	1.65	82	2.7225	30.1194	Purplish tongue	46.87	14.34	7.41	Yellow tongue coating	16.9	3.86	2.71	Thick tongue coating	1	2	1	Corpulent tongue	2	1	1
16	Lu Yanbo	269390	Male	20	1.73	56	2.9929	18.7109	Light red tongue	46.43	10.42	6.05	Gray-black tongue coating	29.77	5.78	3.86	Thick tongue coating	1	2	2	Corpulent tongue	2	1	2
17	Zhang Zineng	268101	Male	60	1.72	62	2.9584	20.9573	Light red tongue	46.36	11.5	7.76	Yellow tongue coating	31.38	6.54	5.26	Thick tongue coating	1	2	2	Corpulent tongue	2	2	1
18	Huang Qiuhua	272665	Female	53	1.58	52	2.4964	20.83	Light red tongue	51.2	13.84	5.39	Yellow and white tongue coating	9.77	2.81	1.15	Thick tongue coating	1	2	2	Moderate tongue	1	2	1
19	Tang Tongying	272501	Female	67	1.58	42	2.4964	16.8242	Dark red tongue	30.39	14.49	6.32	Gray-black tongue coating	6.61	3.11	1.49	Thin tongue coating	2	2	2	Corpulent tongue	1	2	1
20	Lv Huoxiong	263748	Male	49	1.68	57	2.8224	20.1956	Light red tongue	47.36	14.61	6.72	Yellow and white tongue coating	13.74	3.62	2.39	Thick tongue coating	1	2	2	Corpulent tongue	1	2	1
21	Zeng Dongming	272224	Male	61	1.63	55	2.6569	20.7008	Light red tongue	47.52	11.3	7.62	Yellow tongue coating	29.14	5.92	5.05	Thick tongue coating	1	2	2	Corpulent tongue	2	2	1
22	Gao Yue Dan	272241	Female	43	1.6	63	2.56	24.6094	Light red tongue	47.34	15.26	9.43	Yellow tongue coating	30.89	9.23	6.2	Thick tongue coating	1	2	2	Corpulent tongue	2	2	1
23	Su Guanghua	269006	Male	66	1.6	55	2.56	21.4844	Light red tongue	47.53	16.37	5.55	Yellow and white tongue coating	21.52	7.27	2.2	Thick tongue coating	1	2	2	Moderate tongue	2	2	2
24	Zeng Bingqiu	266443	Male	55	1.56	47.5	2.4336	19.5184	Dark red tongue	48.58	12.58	7.7	Yellow tongue coating	25.9	4.98	4.72	Thick tongue coating	1	2	2	Moderate tongue	2	2	2
25	Wu Zhaoguang	272745	Male	46	1.72	49	2.9584	16.563	Light red tongue	46.93	12.88	6.75	Yellow tongue coating	17.61	3.72	3	Thick tongue coating	1	2	2	Corpulent tongue	1	2	1
26	Yang Chengxin	271598	Male	69	1.66	62	2.7556	22.4996	Light red tongue	42.61	16.11	6.68	Yellow and white tongue coating	11.1	3.97	1.8	Thick tongue coating	1	2	2	Moderate tongue	1	2	2
27	Chai Shurong	273918	Male	68	1.63	53	2.6569	19.9481	Light red tongue	41.28	16.46	7.57	Yellow tongue coating	11.31	4.02	2.36	Thick tongue coating	1	2	2	Moderate tongue	1	2	2
28	Lai Kuihau	275514	Female	65	1.53	78	2.3409	33.3205	Light red tongue	52.38	11.19	6.88	Yellow and white tongue coating	33.35	6.05	4.54	Thick tongue coating	1	2	2	Corpulent tongue	2	2	2
29	Li Zhufeng	277216	Female	65	1.5	50	2.25	22.2222	Light red tongue	42.67	16.96	7.46	Yellow and white tongue coating	9.98	3.49	1.63	Thick tongue coating	1	2	1	Corpulent tongue	1	2	1
30	Mei Lin	276199	Female	41	1.65	51	2.7225	18.7328	Light red tongue	44.35	14.01	8.39	Yellow tongue coating	25.56	6.98	4.72	Thick tongue coating	1	2	2	Moderate tongue	2	2	2
31	Zheng Youzhi	278166	Female	71	1.64	55	2.6896	20.4491	Light red tongue	44.91	11.06	5.18	Gray-black tongue coating	15.79	3.53	1.98	Thin tongue coating	1	2	2	Moderate tongue	2	2	1
32	Huang Meihuan	278303	Female	76	1.58	64	2.4964	25.6369	Light red tongue	47.45	18.48	7.69	White tongue coating	6.41	2.3	1.22	Thick tongue coating	1	2	2	Moderate tongue	2	2	1
33	Qi Cheng'e	3690539	Female	59	1.61	61	2.5921	23.533	Light red tongue	35.78	14.09	7.92	Gray-black tongue coating	15.17	5.52	3.58	Thin tongue coating	2	2	2	Corpulent tongue	1	2	1
34	Chen Guoping	279839	Male	57	1.7	78	2.89	26.9896	Light red tongue	47.39	13.3	7.14	Yellow tongue coating	25.07	5.98	4.14	Thick tongue coating	1	2	2	Corpulent tongue	1	2	1
35	Hong Jingrui	279778	Male	33	1.7	48	2.89	16.609	Light red tongue	47.03	17.02	8.04	Yellow and white tongue coating	10.14	3.75	2.45	Thick tongue coating	1	2	2	Corpulent tongue	2	2	1
36	Jiang Damei	281118	Female	74	1.52	45	2.3104	19.4771	Purplish tongue	50.41	13.51	8.67	Yellow and white tongue coating	38.48	9.74	6.59	Thick tongue coating	1	2	2	Corpulent tongue	1	2	2
37	Zhong Qianzhen	281106	Female	68	1.6	51	2.56	19.9219	Purplish tongue	39.51	14.49	5.91	Gray-black tongue coating	13.14	4.43	1.84	Thin tongue coating	2	2	2	Corpulent tongue	1	2	2
38	Liang Haihua	281155	Male	54	1.64	55	2.6896	20.4491	Purplish tongue	49.2	14.49	9.95	Yellow tongue coating	38.69	10.77	7.88	Thick tongue coating	1	2	2	Moderate tongue	1	2	1
39	Liu Jingjing	281426	Female	31	1.64	43	2.6896	15.9875	Dark red tongue	34.28	17.44	6.27	White tongue coating	12.91	6.47	2.11	Thin tongue coating	2	2	2	Corpulent tongue	2	2	1
40	Hong Peidong	281424	Male	50	1.6	53	2.56	20.7031	Light red tongue	51.24	15.75	6.95	Yellow and white tongue coating	10.23	2.82	1.58	Thick tongue coating	1	2	2	Corpulent tongue	2	2	1
41	Xiong Guoyong	281434	Male	26	1.7	50	2.89	17.301	Light red tongue	44.9	14.46	8.03	Yellow tongue coating	20.75	5.75	3.8	Thick tongue coating	1	2	2	Corpulent tongue	1	2	2
42	Liao Baofang	281319	Male	59	1.59	64	2.5281	25.3155	Light red tongue	48.58	14.23	5.83	Yellow and white tongue coating	8.98	2.63	1.18	Thick tongue coating	1	2	2	Moderate tongue	2	2	1
43	Xu Songxiang	281917	Female	58	1.6	83	2.56	32.4219	Light red tongue	45.8	17.82	7.85	Yellow and white tongue coating	3.21	1.35	0.82	Thick tongue coating	1	2	2	Corpulent tongue	2	2	2
44	Zhang Chaoyu	282250	Male	61	1.7	55	2.89	19.0311	Light red tongue	46.89	20.04	7.6	White tongue coating	10.22	4.67	1.67	Thick tongue coating	1	2	2	Corpulent tongue	2	2	2
45	Fan Chunhua	282176	Male	57	1.67	73	2.7889	26.1752	Light red tongue	46.3	18.06	8.36	Yellow and white tongue coating	7.49	2.25	1.51	Thick tongue coating	1	2	2	Moderate tongue	1	2	2
46	Shi Zhongming	270635	Male	70	1.47	56.5	2.1609	26.1465	Light red tongue	46.68	15.64	7.77	Yellow and white tongue coating	8.48	2.52	1.68	Thick tongue coating	1	2	2	Corpulent tongue	1	2	2
47	Zhang Zhaoheng	272038	Male	63	1.77	64	3.1329	20.4284	Light red tongue	42.04	12.25	6.35	Gray-black tongue coating	14.43	3.65	2.35	Thin tongue coating	2	2	2	Moderate tongue	2	2	2
48	Zhao Xiuqin	284573	Female	55	1.51	60	2.2801	26.3146	Dark red tongue	51.15	19.77	12.66	Yellow tongue coating	27.39	8.99	6.49	Thick tongue coating	1	2	2	Corpulent tongue	1	2	1
49	Ye Ping	284545	Male	57	1.7	62	2.89	21.4533	Light red tongue	47.77	17.23	10.16	Yellow and white tongue coating	21.54	6.58	4.55	Thick tongue coating	1	2	2	Corpulent tongue	2	2	2
50	Yang Yanhua	284676	Male	52	1.7	75	2.89	25.9516	Purplish tongue	48.54	21.84	12.31	Gray-black tongue coating	11.23	4.76	3.44	Thick tongue coating	1	2	2	Corpulent tongue	2	2	2
51	Li Cuihong	284214	Female	30	1.57	57	2.4649	23.1247	Light red tongue	45.72	16.16	10.82	Yellow tongue coating	30.86	9.18	6.83	Thick tongue coating	1	2	2	Thin tongue	1	2	1
52	Huang Yaofen	280054	Male	84	1.54	53	2.3716	22.3478	Light red tongue	49.06	16.32	8.88	Yellow and white tongue coating	17.28	4.66	3.17	Thick tongue coating	1	2	2	Corpulent tongue	1	2	1
53	Zhang Baoxia	258233	Female	62	1.62	55	2.6244	20.9572	Dark red tongue	52.26	17.08	12.36	Yellow tongue coating	32.89	8.18	7.40	Thick tongue coating	1	2	2	Corpulent tongue	1	2	2
54	Zhong Maozhen	288141	Male	79	1.63	45	2.6569	16.937	Light red tongue	35.21	14.71	8.19	Yellow tongue coating	12.85	4.09	3.13	Thick tongue coating	1	2	1	Moderate tongue	2	2	1
55	Luo Xianglan	285583	Female	41	1.6	46	2.56	17.9688	Dark red tongue	48.34	21.64	12.30	White tongue coating	14.44	5.51	3.63	Thick tongue coating	1	2	2	Moderate tongue	2	2	1
56	Chi Guangyan	276497	Male	60	1.7	85	2.89	29.4118	Dark red tongue	52.68	15.73	8.07	Yellow and white tongue coating	17.86	4.11	3.05	Thick tongue coating	1	2	2	Corpulent tongue	2	2	1
57	Liang Xiadi	281271	Male	54	1.6	60	2.56	23.4375	Dark red tongue	52.75	20.13	13.45	Yellow tongue coating	30.57	10.29	7.39	Thick tongue coating	1	2	2	Corpulent tongue	2	2	2
58	Fu Daiqun	287660	Male	62	1.73	65	2.9929	21.7181	Dark red tongue	57.40	13.66	11.77	Yellow tongue coating	41.41	7.97	9.25	Thick tongue coating	1	2	2	Moderate tongue	2	2	1
59	Cao Yongling	256466	Male	35	1.69	90	2.8561	31.5115	Light red tongue	46.68	18.97	9.49	Gray-black tongue coating	6.75	2.75	1.97	Thick tongue coating	1	2	2	Moderate tongue	1	2	2
60	Wu Chengzhong	281485	Male	57	1.62	62	2.6244	23.6244	Light red tongue	52.08	16.27	8.68	Yellow and white tongue coating	21.56	5.36	3.69	Thick tongue coating	1	2	2	Moderate tongue	2	2	2
61	Li Shuzhen	277850	Female	66	1.54	62	2.3716	26.1427	Dark red tongue	43.12	18.64	8.75	Yellow and white tongue coating	18.14	6.62	2.80	Thick tongue coating	1	2	2	Moderate tongue	1	2	2
62	Huang Huaying	286084	Female	56	1.69	70	2.8561	24.5089	Light red tongue	44.19	17.29	12.92	Yellow and white tongue coating	37.59	13.55	10.17	Thick tongue coating	1	2	2	Corpulent tongue	1	2	1
63	Liu Xianglian	244674	Female	56	1.67	59	2.7889	21.1553	Dark red tongue	53.97	15.28	11.79	Yellow tongue coating	43.00	10.27	8.68	Thick tongue coating	1	2	2	Corpulent tongue	2	2	2
64	Zhang Peizhu	263596	Female	50	1.53	61	2.3409	26.0584	Light red tongue	43.87	17.18	9.35	Yellow and white tongue coating	14.36	4.54	3.15	Thick tongue coating	1	2	2	Moderate tongue	1	2	2
65	Lin Jiaofeng	285281	Female	46	1.63	52.5	2.6569	19.7599	Purplish tongue	42.54	19.08	9.48	White tongue coating	4.38	1.86	1.28	Thin tongue coating	2	2	2	Moderate tongue	1	2	2
66	Liang Zuguang	285279	Male	41	1.73	68	2.9929	22.7204	Purplish tongue	54.32	16.88	10.14	Yellow tongue coating	25.42	5.23	4.98	Thick tongue coating	1	2	2	Corpulent tongue	2	2	1
67	Xie Yanhong	233985	Female	48	1.56	53	2.4336	21.7784	Light red tongue	46.81	15.82	12.60	Yellow tongue coating	41.75	12.72	10.55	Thick tongue coating	1	2	2	Corpulent tongue	2	2	2
68	Ye Zhongqiu	284937	Male	51	1.8	68	3.24	20.9877	Light red tongue	51.05	12.47	7.27	Yellow and white tongue coating	29.45	5.50	3.80	Thick tongue coating	1	2	2	Corpulent tongue	2	2	2
69	Zhou Ansan	184477	Male	70	1.65	75	2.7225	27.5482	Light red tongue	47.11	20.76	13.59	White tongue coating	34.43	13.59	9.02	Thick tongue coating	1	2	2	Corpulent tongue	2	2	2
70	Zhu Huiqing	240959	Female	52	1.63	49	2.6569	18.4425	Light red tongue	43.76	21.21	12.47	White tongue coating	13.18	5.25	3.38	Thin tongue coating	1	2	2	Moderate tongue	1	2	2
71	Qiu Penghui	284926	Male	41	1.73	51	2.9929	17.0403	Light red tongue	37.95	18.25	11.26	Yellow tongue coating	14.52	4.90	4.07	Thick tongue coating	1	2	2	Corpulent tongue	1	2	1
72	Liao Fuchun	276754	Male	57	1.68	57.5	2.8224	20.3727	Purplish tongue	45.17	20.63	11.63	Gray-black tongue coating	9.25	3.84	2.87	Thick tongue coating	1	2	2	Corpulent tongue	2	2	1
73	Tian Minghui	284690	Male	58	1.67	68.5	2.7889	24.5617	Light red tongue	56.02	18.11	9.67	White tongue coating	13.88	3.53	2.93	Thick tongue coating	1	2	2	Corpulent tongue	1	2	2
74	Lin Guixiang	284349	Male	64	1.68	70	2.8224	24.8016	Light red tongue	57.21	17.90	12.20	Yellow and white tongue coating	28.03	6.87	6.29	Thick tongue coating	1	2	2	Corpulent tongue	1	2	1
75	Zhuang Yanlin	263740	Male	43	1.68	65	2.8224	23.03	Light red tongue	43.24	23.10	10.96	White tongue coating	2.60	1.36	0.91	Thin tongue coating	2	2	2	Corpulent tongue	2	2	2
76	Wang Zhenjiang	282175	Male	55	1.69	69.5	2.8561	24.3339	Light red tongue	47.06	18.70	12.44	Yellow tongue coating	31.12	10.72	7.50	Thick tongue coating	1	2	2	Corpulent tongue	2	2	2
77	Huang Saiyun	274028	Female	63	1.56	43	2.4336	17.6693	Light red tongue	51.39	14.79	11.64	Yellow tongue coating	25.73	4.76	6.44	Thick tongue coating	1	2	2	Moderate tongue	1	2	1
78	Lian Huihuan	283698	Female	51	1.55	66	2.4025	27.4714	Light red tongue	53.45	17.52	13.89	Yellow tongue coating	46.99	14.30	11.74	Thick tongue coating	1	2	2	Corpulent tongue	2	2	2
79	Zhang Jianguo	270610	Male	54	1.78	63	3.1684	19.8839	Light red tongue	48.95	18.41	10.59	Yellow and white tongue coating	17.80	6.04	3.90	Thick tongue coating	1	2	2	Moderate tongue	2	2	1
80	Wu Chengzhong	281485	Male	57	1.62	62	2.6244	23.6244	Dark red tongue	42.27	20.16	8.50	White tongue coating	6.49	2.94	1.39	Thin tongue coating	2	2	2	Corpulent tongue	1	2	2
81	Wang Liangzhen	267380	Female	62	1.57	55	2.4649	22.3133	Light red tongue	36.28	12.80	7.07	Yellow tongue coating	16.39	5.20	3.57	Thick tongue coating	1	2	1	Corpulent tongue	2	2	2
82	Lin Shaoqiong	281422	Female	63	1.58	51.5	2.4964	20.6297	Dark red tongue	42.27	15.31	9.38	Yellow tongue coating	21.09	5.91	4.67	Thick tongue coating	1	2	1	Moderate tongue	2	2	2
83	Luo Mingli	268556	Male	64	1.72	70	2.9584	23.6614	Light red tongue	47.63	15.33	7.34	Yellow and white tongue coating	11.42	2.66	1.94	Thick tongue coating	1	2	2	Corpulent tongue	2	2	1
84	Liang Haihua	281155	Male	54	1.6	55	2.56	21.4844	Purplish tongue	49.20	14.49	9.95	Yellow tongue coating	38.69	10.77	7.88	Thick tongue coating	1	2	2	Moderate tongue	1	2	1
85	Tang Yunhui	280893	Male	58	1.69	65	2.8561	22.7583	Dark red tongue	39.60	17.78	5.98	Yellow and white tongue coating	22.24	9.78	2.92	Thick tongue coating	1	2	1	Corpulent tongue	2	2	1
86	Chen Jingchao	269278	Male	67	1.6	55	2.56	21.4844	Purplish tongue	43.32	15.34	8.00	Yellow tongue coating	25.30	8.44	4.97	Thick tongue coating	1	2	2	Corpulent tongue	1	2	2
87	Li Shengxiu	280813	Female	56	1.6	54	2.56	21.0938	Light red tongue	51.95	12.12	6.80	White tongue coating	28.64	6.07	3.81	Thick tongue coating	1	2	2	Corpulent tongue	1	2	2
88	Ma Rouying	278079	Female	58	1.5	55	2.25	24.4444	Light red tongue	42.08	11.62	7.05	Yellow tongue coating	20.68	5.38	4.20	Thick tongue coating	1	2	2	Corpulent tongue	2	2	2
89	Kuang Yunguang	276502	Male	62	1.61	69	2.5921	26.6193	Purplish tongue	46.61	15.20	7.87	Yellow tongue coating	25.21	7.29	4.53	Thick tongue coating	1	2	2	Corpulent tongue	1	2	1
90	Liu Ruqiang	267170	Male	55	1.55	50	2.4025	20.8117	Light red tongue	41.72	16.16	6.34	Gray-black tongue coating	7.11	2.82	1.20	Thin tongue coating	2	2	2	Moderate tongue	2	2	2
91	Zhang Meixiu	273663	Female	41	1.54	44.5	2.3716	18.7637	Purplish tongue	39.74	17.20	7.30	Gray-black tongue coating	7.47	2.93	1.47	Thin tongue coating	1	2	2	Corpulent tongue	2	2	2
92	Xu Muwei	257332	Male	50	1.65	55	2.7225	20.202	Light red tongue	43.52	11.09	6.70	Yellow tongue coating	18.00	4.11	3.88	Thick tongue coating	1	2	2	Corpulent tongue	2	2	2
93	Chai Xiaoying	279397	Female	50	1.58	66	2.4964	26.4381	Light red tongue	46.46	17.11	9.35	Yellow tongue coating	20.46	6.01	4.06	Thick tongue coating	1	2	2	Moderate tongue	2	2	2
94	Zhuo Shengqiu	276815	Male	54	1.6	60	2.56	23.4375	Light red tongue	47.63	16.55	7.04	Yellow and white tongue coating	11.67	3.49	1.77	Thick tongue coating	1	2	2	Corpulent tongue	1	2	1
95	Chen Guangqun	279310	Male	49	1.55	67.5	2.4025	28.0957	Light red tongue	47.17	11.77	6.98	Gray-black tongue coating	29.25	6.76	4.44	Thin tongue coating	1	2	2	Corpulent tongue	1	2	2
96	Su Qunzhen	132428	Female	84	1.5	50	2.25	22.2222	Dark red tongue	37.58	16.95	7.15	Yellow and white tongue coating	7.30	2.49	1.37	Thick tongue coating	1	2	1	Corpulent tongue	2	2	1
97	Kuang Yunguang	276502	Male	62	1.61	69	2.5921	26.6193	Dark red tongue	44.93	15.21	7.61	Yellow tongue coating	25.67	7.73	4.57	Thick tongue coating	1	2	1	Corpulent tongue	1	2	1
98	Shen Xiaoji	275352	Female	34	1.7	47	2.89	16.263	Light red tongue	43.18	17.59	7.62	Yellow tongue coating	12.12	4.55	2.43	Thick tongue coating	1	2	1	Moderate tongue	1	2	2
99	Su Guanghua	269006	Male	66	1.6	55	2.56	21.4844	Light red tongue	48.69	12.70	7.50	Yellow tongue coating	27.72	5.75	4.59	Thick tongue coating	1	2	2	Moderate tongue	2	2	2
100	Wu Meixiang	266714	Female	64	1.56	60	2.4336	24.6548	Dark red tongue	44.97	13.31	6.75	Yellow tongue coating	21.32	5.27	3.48	Thick tongue coating	1	2	1	Moderate tongue	2	2	2
101	Wang Mi 'e	257331	Female	65	1.58	71	2.4964	28.441	Light red tongue	36.69	13.15	6.65	Yellow tongue coating	21.59	6.23	3.84	Thick tongue coating	1	2	1	Corpulent tongue	1	2	2
102	Chen Yaoguang	259813	Male	23	1.74	55	3.0276	18.1662	Dark red tongue	44.04	20.62	6.76	Yellow and white tongue coating	27.93	12.06	3.56	Thick tongue coating	1	2	2	Moderate tongue	1	2	2
103	Liao Siang	268464	Male	50	1.64	62	2.6896	23.0518	Light red tongue	44.67	18.39	7.73	Yellow and white tongue coating	6.66	2.52	1.18	Thick tongue coating	1	2	2	Moderate tongue	2	2	1
104	Chen Bihua	273362	Female	49	1.5	37	2.25	16.4444	Light red tongue	48.99	13.34	9.48	Yellow tongue coating	34.24	8.11	6.73	Thick tongue coating	1	2	2	Corpulent tongue	2	2	2
105	He Be	278037	Female	16	1.55	50	2.4025	20.8117	Light red tongue	46.48	16.49	6.73	Yellow and white tongue coating	6.97	2.46	1.23	Thick tongue coating	1	2	2	Corpulent tongue	2	2	2
106	He Shilin	277888	Male	63	1.68	70	2.8224	24.8016	Light red tongue	51.47	13.25	8.10	Yellow tongue coating	29.68	5.81	5.05	Thick tongue coating	1	2	2	Moderate tongue	2	2	1
107	Li Shuzhen	277850	Female	66	1.54	62	2.3716	26.1427	Dark red tongue	39.43	15.01	5.67	Yellow and white tongue coating	13.76	5.05	1.81	Thick tongue coating	1	2	1	Moderate tongue	1	2	2
108	Li Yuanyuan	277747	Female	33	1.59	44	2.5281	17.4044	Dark red tongue	44.68	15.07	8.11	Yellow tongue coating	19.81	4.16	3.53	Thick tongue coating	1	2	1	Corpulent tongue	1	2	2
109	Lin Dengxin	263480	Female	53	1.5	53	2.25	23.5556	Light red tongue	45.32	14.43	7.61	Yellow tongue coating	15.28	4.48	2.91	Thick tongue coating	1	2	2	Corpulent tongue	1	2	2
110	Li feng	262152	Female	46	1.55	65	2.4025	27.0552	Purplish tongue	39.87	13.28	6.16	Gray-black tongue coating	11.17	3.32	1.86	Thin tongue coating	1	2	2	Corpulent tongue	2	2	2
111	Qu Jiantang	257992	Female	71	1.54	44	2.3716	18.5529	Dark red tongue	37.45	17.31	8.96	White tongue coating	8.08	3.29	2.19	Thin tongue coating	2	2	2	Corpulent tongue	1	2	1
112	Yang Liuli	277523	Female	68	1.68	67	2.8224	23.7387	Light red tongue	44.88	17.40	8.43	Yellow and white tongue coating	14.48	4.62	2.80	Thick tongue coating	1	2	2	Corpulent tongue	1	2	1
113	Yang Sheng	260287	Male	58	1.62	75	2.6244	28.578	Dark red tongue	44.08	18.15	9.28	Yellow tongue coating	25.12	9.94	4.68	Thick tongue coating	1	2	2	Moderate tongue	1	2	1
114	Huang Xichang	277435	Male	56	1.7	60	2.89	20.7612	Purplish tongue	39.17	16.94	7.14	Yellow and white tongue coating	13.56	5.60	2.56	Thick tongue coating	1	2	2	Corpulent tongue	2	2	2
115	Chen Jingchao	269278	Male	67	1.65	57	2.7225	20.9366	Dark red tongue	46.35	14.62	7.52	Yellow tongue coating	23.65	7.50	4.56	Thick tongue coating	1	2	2	Moderate tongue	1	2	2
116	Huang Saiyun	274028	Female	63	1.56	43	2.4336	17.6693	Light red tongue	47.95	14.85	9.22	Yellow and white tongue coating	28.65	8.34	5.75	Thick tongue coating	1	2	2	Moderate tongue	1	2	1
117	Lai Xiamei	232815	Female	46	1.58	46	2.4964	18.4265	Light red tongue	47.71	12.98	7.05	Yellow tongue coating	21.82	5.00	3.36	Thick tongue coating	1	2	2	Moderate tongue	2	2	2
118	Zhuang Haosheng	177184	Male	64	1.7	60	2.89	20.7612	Purplish tongue	43.56	12.93	8.43	Yellow tongue coating	23.67	5.32	4.71	Thick tongue coating	1	2	1	Moderate tongue	2	2	1
119	Luo Guilong	237380	Male	57	1.68	70.5	2.8224	24.9787	Light red tongue	48.69	8.94	11.52	Yellow tongue coating	42.58	6.79	10.41	Thick tongue coating	1	2	1	Corpulent tongue	2	2	2
120	Lai Jiarong	271027	Male	42	1.7	75	2.89	25.9516	Light red tongue	48.68	11.71	6.60	Yellow tongue coating	21.16	3.99	3.54	Thick tongue coating	1	2	2	Corpulent tongue	1	2	2
121	Kong Guomin	265170	Male	52	1.55	63	2.4025	26.2227	Light red tongue	39.85	17.04	5.30	Yellow and white tongue coating	28.59	11.62	3.31	Thick tongue coating	1	2	2	Moderate tongue	2	2	2
122	Zhuang Yanlin	263740	Male	43	1.68	65	2.8224	23.03	Light red tongue	42.22	18.63	7.78	White tongue coating	4.66	2.18	1.07	Thin tongue coating	2	2	2	Corpulent tongue	1	2	1
123	Chai Cuiying	186261	Female	76	1.45	51	2.1025	24.2568	Light red tongue	49.74	14.42	9.70	Yellow tongue coating	38.30	10.27	7.52	Thick tongue coating	1	2	2	Moderate tongue	2	2	1
124	Liu Huiying	258011	Female	68	1.5	55	2.25	24.4444	Light red tongue	49.87	12.55	6.99	Yellow and white tongue coating	30.26	6.03	4.36	Thick tongue coating	1	2	1	Moderate tongue	1	2	2
125	Feng Guimei	276828	Female	54	1.6	81	2.56	31.6406	Light red tongue	51.61	15.70	7.38	Yellow and white tongue coating	12.66	3.56	2.06	Thick tongue coating	1	2	2	Corpulent tongue	2	2	2
126	Zhuo Shengqiu	276815	Male	53	1.6	57.5	2.56	22.4609	Light red tongue	50.66	14.21	6.75	Yellow and white tongue coating	17.99	4.13	2.53	Thick tongue coating	1	2	2	Moderate tongue	1	2	1
127	Wu Li	276704	Female	53	1.58	58	2.4964	23.2335	Dark red tongue	49.23	14.70	8.98	Yellow and white tongue coating	32.30	8.15	5.69	Thick tongue coating	1	2	2	Corpulent tongue	2	2	2
128	Romingli	268556	Male	64	1.72	70	2.9584	23.6614	Light red tongue	49.36	15.13	7.17	Yellow and white tongue coating	11.51	2.92	1.86	Thick tongue coating	1	2	2	Corpulent tongue	1	2	1
129	Chen Bihua	273362	Female	49	1.5	37	2.25	16.4444	Dark red tongue	46.98	14.41	8.59	Yellow tongue coating	22.20	6.14	4.49	Thick tongue coating	1	2	2	Moderate tongue	2	2	1
130	Zhu Guoqin	260712	Male	65	1.71	72	2.9241	24.623	Dark red tongue	46.46	13.99	8.48	Yellow tongue coating	31.94	8.96	6.48	Thick tongue coating	1	2	2	Moderate tongue	2	2	2
131	Peng Guofang	162241	Male	54	1.7	57	2.89	19.7232	Light red tongue	41.52	13.52	14.66	Yellow tongue coating	34.66	10.38	11.90	Thick tongue coating	1	2	1	Moderate tongue	1	2	1
132	Xu Xishun	276311	Male	66	1.67	73	2.7889	26.1752	Light red tongue	48.88	17.79	7.74	Yellow and white tongue coating	5.85	2.02	1.22	Thick tongue coating	1	2	2	Moderate tongue	1	2	1
133	Chen Guituan	276395	Female	79	1.56	52	2.4336	21.3675	Purplish tongue	48.62	18.69	10.21	Yellow tongue coating	21.94	6.95	4.98	Thick tongue coating	1	2	2	Moderate tongue	2	2	1
134	Zhang Jianguo	270610	Male	54	1.78	63	3.1684	19.8839	Light red tongue	41.56	15.79	6.16	Gray-black tongue coating	12.02	4.43	1.73	Thin tongue coating	2	2	1	Corpulent tongue	1	2	1
135	Chen Yiming	267607	Male	35	1.7	58	2.89	20.0692	Light red tongue	43.82	14.63	5.62	Yellow and white tongue coating	14.54	5.41	2.13	Thick tongue coating	1	2	2	Thin tongue	1	2	2
136	Li Hong	285195	Male	43	1.8	75	3.24	23.1481	Dark red tongue	42.66	16.33	5.35	Yellow and white tongue coating	20.67	8.24	2.27	Thick tongue coating	1	2	2	Moderate tongue	2	2	2
137	Wu Lixian	261348	Female	56	1.53	62	2.3409	26.4855	Light red tongue	44.75	15.80	8.22	Yellow and white tongue coating	13.13	4.22	2.77	Thick tongue coating	1	2	2	Moderate tongue	1	2	2
138	Jiang Yi	268651	Male	39	1.68	72.5	2.8224	25.6874	Light red tongue	47.30	17.65	7.97	Yellow and white tongue coating	9.87	2.75	1.76	Thick tongue coating	1	2	2	Corpulent tongue	1	2	1
139	Ye Junyang	275594	Male	32	1.74	54	3.0276	17.8359	Light red tongue	50.71	15.89	7.83	Yellow and white tongue coating	12.70	3.27	2.15	Thick tongue coating	1	2	2	Moderate tongue	2	2	2
140	Yuan Jianhua	211679	Male	66	1.7	77	2.89	26.6436	Light red tongue	49.58	10.37	9.01	Yellow tongue coating	39.67	7.43	7.53	Thick tongue coating	1	2	2	Corpulent tongue	2	2	2
141	Zhang Meixiu	273663	Female	41	1.54	42.5	2.3716	17.9204	Purplish tongue	40.92	15.53	9.70	Yellow tongue coating	19.96	6.46	5.11	Thick tongue coating	1	2	2	Corpulent tongue	1	2	1
142	Chen Jingchao	269278	Male	67	1.6	55	2.56	21.4844	Light red tongue	48.43	16.56	4.70	Yellow and white tongue coating	38.31	13.28	3.47	Thick tongue coating	1	2	2	Corpulent tongue	2	2	2
143	Chen Ruifeng	275380	Male	59	1.68	70	2.8224	24.8016	Light red tongue	49.17	15.60	8.83	Yellow and white tongue coating	22.41	6.50	4.12	Thick tongue coating	1	2	2	Moderate tongue	2	2	1
144	Xie Zhongping	241483	Male	61	1.76	76	3.0976	24.5351	Light red tongue	50.33	19.01	8.29	White tongue coating	3.27	1.28	0.85	Thin tongue coating	2	2	2	Corpulent tongue	1	2	1
145	Wang Mi 'e	257331	Female	65	1.59	70	2.5281	27.6888	Dark red tongue	45.66	15.75	8.03	Yellow tongue coating	22.62	6.40	4.24	Thick tongue coating	1	2	1	Moderate tongue	2	2	2
146	Lai Jiarong	271027	Male	42	1.7	75	2.89	25.9516	Light red tongue	50.15	13.13	5.17	Yellow and white tongue coating	19.17	4.80	2.04	Thick tongue coating	1	2	2	Moderate tongue	1	2	1
147	Luo Guilong	237380	Male	57	1.68	69	2.8224	24.4473	Light red tongue	54.19	13.52	9.85	Yellow tongue coating	39.56	8.69	7.72	Thick tongue coating	1	2	2	Corpulent tongue	2	2	2
148	Feng Lishen	261264	Male	45	1.8	62	3.24	19.1358	Light red tongue	57.18	10.98	8.04	Yellow tongue coating	41.24	7.11	6.21	Thick tongue coating	1	2	2	Moderate tongue	2	2	1
149	Chen Bihua	273362	Female	49	1.5	37	2.25	16.4444	Purplish tongue	42.21	14.85	9.65	Yellow tongue coating	30.73	9.99	6.87	Thick tongue coating	1	2	2	Corpulent tongue	1	2	2
150	Chen Huangfen	266871	Male	63	1.75	60	3.0625	19.5918	Light red tongue	43.30	12.48	7.14	Yellow tongue coating	22.93	5.62	4.28	Thick tongue coating	1	2	1	Moderate tongue	2	2	2
151	Zhuang Yanlin	263740	Male	44	1.68	68	2.8224	24.093	Dark red tongue	42.53	20.32	8.04	White tongue coating	5.41	2.73	1.12	Thin tongue coating	2	2	2	Corpulent tongue	1	2	1
152	Su Guanghua	269006	Male	66	1.6	55	2.56	21.4844	Light red tongue	47.53	16.37	5.55	Yellow and white tongue coating	21.52	7.27	2.20	Thick tongue coating	1	2	2	Moderate tongue	2	2	2
153	Chen Liquan	256437	Male	53	1.65	51	2.7225	18.7328	Purplish tongue	45.03	13.56	7.65	Yellow tongue coating	25.17	6.28	4.54	Thick tongue coating	1	2	2	Corpulent tongue	1	2	1
154	Liang Jiaming	274536	Male	23	1.83	67	3.3489	20.0066	Purplish tongue	48.64	14.92	6.09	Yellow and white tongue coating	9.41	2.71	1.22	Thick tongue coating	1	2	2	Moderate tongue	1	2	2
155	Yang Weifu	259816	Male	65	1.53	63	2.3409	26.9127	Light red tongue	47.49	17.40	8.12	Yellow and white tongue coating	10.91	3.25	1.95	Thick tongue coating	1	2	2	Corpulent tongue	1	2	1
156	Jiang Yi	268651	Male	39	1.7	65	2.89	22.4913	Light red tongue	50.51	16.77	9.27	Yellow tongue coating	18.96	5.60	4.03	Thick tongue coating	1	2	2	Moderate tongue	1	2	1
157	Dong Xuhui	268071	Male	70	1.62	62	2.6244	23.6244	Dark red tongue	52.66	14.38	9.62	Yellow tongue coating	27.28	5.46	6.14	Thick tongue coating	1	2	2	Corpulent tongue	2	2	1
158	Juying	267075	Female	69	1.56	55	2.4336	22.6003	Light red tongue	52.11	15.27	8.42	Yellow tongue coating	20.37	4.83	4.03	Thick tongue coating	1	2	2	Moderate tongue	2	2	1
159	Zhang Lianhua	265763	Female	50	1.55	44	2.4025	18.3143	Light red tongue	43.30	14.41	7.30	Yellow tongue coating	16.96	4.62	3.15	Thick tongue coating	1	2	2	Moderate tongue	1	2	2
160	He Junjie	264544	Male	49	1.75	72	3.0625	23.5102	Dark red tongue	47.72	16.45	10.99	Yellow tongue coating	28.02	7.81	7.06	Thick tongue coating	1	2	2	Corpulent tongue	2	2	1
161	Wu Lixian	261348	Female	56	1.53	62	2.3409	26.4855	Light red tongue	41.59	15.23	9.27	Yellow and white tongue coating	27.03	8.88	5.84	Thick tongue coating	1	2	2	Corpulent tongue	2	2	2
162	Lin Nan	213673	Male	34	1.78	75	3.1684	23.6713	Light red tongue	46.49	15.24	5.75	Yellow and white tongue coating	18.16	6.31	2.33	Thick tongue coating	1	2	2	Corpulent tongue	2	2	1
163	Mo Wanying	274007	Female	34	1.65	47	2.7225	17.2635	Light red tongue	51.18	10.58	7.84	Yellow tongue coating	38.18	6.07	5.70	Thick tongue coating	1	2	1	Moderate tongue	1	2	1
164	Liu Lixia	274097	Female	69	1.5	45	2.25	20	Light red tongue	40.51	17.34	7.63	Yellow and white tongue coating	6.25	2.24	1.30	Thick tongue coating	1	2	1	Moderate tongue	1	2	2
165	Wu Yingwu	274103	Male	56	1.58	51	2.4964	20.4294	Light red tongue	48.34	16.18	5.54	Yellow and white tongue coating	18.08	6.57	2.03	Thick tongue coating	1	2	2	Moderate tongue	2	2	1
166	Chen Ying	243838	Female	57	1.59	60	2.5281	23.7332	Light red tongue	45.30	15.37	9.31	Yellow tongue coating	28.76	8.93	5.80	Thick tongue coating	1	2	2	Corpulent tongue	1	2	2
167	Li Ronghai	273963	Male	71	1.65	64	2.7225	23.5078	Dark red tongue	51.03	14.28	7.79	Yellow and white tongue coating	26.53	5.82	4.24	Thick tongue coating	1	2	1	Moderate tongue	1	1	1
168	Li Hongyuan	273730	Male	46	1.87	98	3.4969	28.0248	Light red tongue	49.05	11.53	7.43	Yellow tongue coating	34.55	6.82	5.57	Thick tongue coating	1	2	2	Moderate tongue	1	2	2
169	Pan Zongmin	269897	Female	51	1.61	55	2.5921	21.2183	Light red tongue	46.82	13.34	9.12	Yellow tongue coating	40.39	10.91	7.77	Thick tongue coating	1	2	2	Corpulent tongue	1	2	2
170	Jia Jiepeng	255862	Male	36	1.79	75	3.2041	23.4075	Dark red tongue	46.68	13.60	8.22	Yellow tongue coating	21.78	5.68	4.95	Thick tongue coating	1	2	2	Corpulent tongue	1	2	1
171	Xu Muwei	257332	Male	50	1.65	55	2.7225	20.202	Light red tongue	51.24	10.15	4.75	Yellow and white tongue coating	42.06	8.05	3.94	Thick tongue coating	1	2	2	Moderate tongue	2	2	2
172	Ye Hanjuan	273457	Female	64	1.52	60	2.3104	25.9695	Dark red tongue	45.60	19.64	6.03	Yellow and white tongue coating	27.70	11.98	3.23	Thick tongue coating	1	2	2	Moderate tongue	2	2	1
173	Zhang Zirong	273239	Male	69	1.7	58	2.89	20.0692	Light red tongue	43.30	15.62	8.10	Gray-black tongue coating	11.27	3.22	2.39	Thick tongue coating	1	2	2	Corpulent tongue	1	2	1
174	Mohanum	248545	Male	73	1.55	57	2.4025	23.7253	Light red tongue	48.99	14.70	6.60	Yellow and white tongue coating	21.78	6.17	3.12	Thick tongue coating	1	2	2	Moderate tongue	1	2	2
175	He Zhipeng	273298	Male	48	1.73	60	2.9929	20.0474	Light red tongue	54.67	9.15	5.03	White tongue coating	33.12	4.85	3.32	Thin tongue coating	1	2	2	Corpulent tongue	1	2	2
176	Shen Yanchuan	260553	Male	46	1.72	71	2.9584	23.9995	Light red tongue	44.68	16.79	7.74	Yellow and white tongue coating	7.93	2.55	1.53	Thick tongue coating	1	2	2	Moderate tongue	2	2	2
177	Xie Weixiong	273014	Male	57	1.76	80	3.0976	25.8264	Light red tongue	53.81	12.32	9.23	Yellow tongue coating	37.40	6.84	6.92	Thick tongue coating	1	2	2	Moderate tongue	2	2	1
178	Gao Xiaobo	272794	Female	47	1.62	68	2.6244	25.9107	Light red tongue	47.08	14.56	7.62	Gray-black tongue coating	9.49	1.91	2.06	Thick tongue coating	1	2	2	Corpulent tongue	2	2	2
179	Hong Shengcui	267509	Female	62	1.64	58	2.6896	21.5645	Dark red tongue	39.09	13.87	5.08	Gray-black tongue coating	25.31	8.89	3.07	Thin tongue coating	2	2	2	Moderate tongue	1	2	2
180	Wu Yongliang	259525	Male	61	1.71	51	2.9241	17.4413	Dark red tongue	36.33	13.26	4.70	Gray-black tongue coating	15.30	5.40	1.74	Thin tongue coating	1	2	1	Corpulent tongue	1	2	1
181	Wu Hongren	256906	Male	56	1.65	60	2.7225	22.0386	Light red tongue	48.40	14.03	4.58	Yellow and white tongue coating	24.76	7.74	2.27	Thick tongue coating	1	2	1	Thin tongue	1	2	1
182	Luosheng District	259831	Male	40	1.68	50	2.8224	17.7154	Light red tongue	50.76	14.68	11.99	Yellow tongue coating	41.95	11.02	10.23	Thick tongue coating	1	2	2	Thin tongue	1	2	2
183	Wang Xiaoxue	235738	Male	44	1.7	64	2.89	22.1453	Purplish tongue	43.29	15.78	7.71	Yellow tongue coating	13.67	4.56	3.17	Thick tongue coating	1	2	1	Moderate tongue	1	2	2
184	Jiang Huitong	272310	Male	61	1.65	53	2.7225	19.4674	Light red tongue	38.99	16.77	6.98	Gray-black tongue coating	8.75	3.72	1.62	Thin tongue coating	2	2	2	Corpulent tongue	2	2	1
185	Liang Qiongzhu	260402	Female	65	1.6	52	2.56	20.3125	Light red tongue	38.89	21.09	9.55	White tongue coating	4.55	2.27	1.16	Thin tongue coating	2	2	1	Moderate tongue	2	2	1
186	Feng Yun	272116	Male	75	1.66	46	2.7556	16.6933	Light red tongue	45.96	15.10	7.30	Yellow and white tongue coating	10.44	2.83	1.74	Thick tongue coating	1	2	2	Corpulent tongue	2	2	1
187	Zhang Peizhu	263596	Female	51	1.56	50.5	2.4336	20.7512	Light red tongue	49.74	13.22	5.38	Yellow and white tongue coating	15.44	4.17	1.87	Thick tongue coating	1	2	2	Moderate tongue	2	2	2
188	Tang Taiming	271773	Male	52	1.7	65	2.89	22.4913	Light red tongue	57.32	9.36	7.22	Yellow and white tongue coating	42.48	5.51	5.70	Thick tongue coating	1	2	2	Corpulent tongue	2	2	2
189	Ye Qiougui	271736	Male	67	1.7	67	2.89	23.1834	Light red tongue	46.18	17.84	9.33	Gray-black tongue coating	13.82	4.68	3.18	Thin tongue coating	2	2	2	Corpulent tongue	2	2	1
190	Liu Yingmiao	259661	Male	67	1.61	71	2.5921	27.3909	Light red tongue	44.77	21.47	11.86	Yellow tongue coating	18.42	6.50	5.03	Thick tongue coating	1	2	2	Moderate tongue	1	2	2
191	Zhang Guyue	271690	Male	34	1.8	62	3.24	19.1358	Purplish tongue	49.56	14.17	9.37	Yellow tongue coating	29.87	6.72	5.74	Thick tongue coating	1	2	2	Moderate tongue	1	2	2
192	Ying Lao	234954	Female	61	1.6	49	2.56	19.1406	Light red tongue	50.37	12.20	8.56	Yellow tongue coating	31.76	5.96	5.54	Thick tongue coating	1	2	2	Corpulent tongue	2	2	2
193	Deng Guoxiong	255133	Male	39	1.6	50	2.56	19.5312	Light red tongue	50.77	13.57	5.96	Yellow and white tongue coating	26.14	7.07	3.46	Thick tongue coating	1	2	2	Moderate tongue	2	2	1
194	Tan Meiling	262878	Female	28	1.65	50	2.7225	18.3655	Light red tongue	46.52	19.72	9.38	White tongue coating	5.78	2.34	1.50	Thin tongue coating	2	1	2	Moderate tongue	1	2	2
195	Jiang Jicai	261641	Female	72	1.55	43.5	2.4025	18.1061	Light red tongue	47.11	13.06	8.14	Yellow tongue coating	28.58	6.80	5.03	Thick tongue coating	1	2	2	Moderate tongue	2	2	2
196	Liu Ruqiang	267170	Male	55	1.54	51	2.3716	21.5045	Light red tongue	42.59	15.08	7.02	Gray-black tongue coating	10.48	3.28	1.90	Thick tongue coating	1	2	2	Moderate tongue	1	2	2
197	Ding Hong	271134	Female	55	1.61	70	2.5921	27.0051	Light red tongue	52.15	13.61	8.60	Yellow tongue coating	33.66	7.01	5.24	Thick tongue coating	1	2	2	Corpulent tongue	1	1	1
198	Luo Fei	257588	Male	51	1.75	69.5	3.0625	22.6939	Light red tongue	42.08	16.98	9.37	Yellow and white tongue coating	14.47	5.13	3.39	Thick tongue coating	1	2	2	Corpulent tongue	1	2	1
199	Li Chunxiang	270510	Female	56	1.45	53	2.1025	25.2081	Light red tongue	45.60	12.20	11.34	Yellow tongue coating	36.40	7.67	8.90	Thick tongue coating	1	2	1	Corpulent tongue	1	2	1
200	Zheng Lifang	251346	Female	53	1.5	48	2.25	21.3333	Light red tongue	44.43	15.98	9.03	Yellow and white tongue coating	17.85	5.87	3.98	Thick tongue coating	1	2	2	Moderate tongue	1	2	1
201	Huang Qincai	262104	Male	40	1.67	66	2.7889	23.6652	Light red tongue	45.49	14.44	6.34	Yellow tongue coating	13.31	4.19	2.33	Thick tongue coating	1	2	2	Moderate tongue	2	2	1
202	Luo Ruibing	261653	Female	35	1.59	62	2.5281	24.5243	Light red tongue	51.28	12.57	11.11	Yellow tongue coating	50.53	12.16	10.86	Thick tongue coating	1	2	2	Corpulent tongue	1	2	2
203	Zheng Changjiang	235678	Male	36	1.63	65	2.6569	24.4646	Light red tongue	52.65	16.93	7.98	Yellow and white tongue coating	13.99	3.53	2.28	Thick tongue coating	1	2	2	Thin tongue	2	2	2
204	Zhou Zhongxiang	258530	Male	66	1.6	65	2.56	25.3906	Purplish tongue	40.44	14.69	6.44	Yellow tongue coating	18.89	6.65	3.24	Thick tongue coating	1	2	2	Corpulent tongue	1	2	1
205	Jiang Zhiming	269922	Male	66	1.7	55	2.89	19.0311	Light red tongue	52.83	11.75	8.47	Yellow tongue coating	40.52	8.01	6.59	Thick tongue coating	1	2	2	Moderate tongue	1	2	1
206	Chai Yun Mountain	261464	Male	51	1.75	79	3.0625	25.7959	Light red tongue	47.89	12.99	7.36	Yellow tongue coating	21.72	4.74	3.88	Thick tongue coating	1	2	2	Corpulent tongue	1	2	1
207	Chen Jinbo	162849	Male	69	1.65	70	2.7225	25.7117	Light red tongue	49.28	15.48	9.56	Yellow tongue coating	23.99	5.92	5.05	Thick tongue coating	1	2	2	Moderate tongue	1	2	2
208	Zhang Jiahao	249638	Male	23	1.8	63	3.24	19.4444	Light red tongue	42.01	13.30	6.43	Yellow and white tongue coating	11.31	3.25	1.88	Thick tongue coating	1	2	2	Corpulent tongue	1	1	2
209	Du Shaobing	255165	Female	52	1.6	45	2.56	17.5781	Light red tongue	44.41	13.00	7.14	Yellow tongue coating	18.25	3.72	3.26	Thick tongue coating	1	2	1	Corpulent tongue	1	2	2
210	Hu Mafa	269051	Male	66	1.7	65	2.89	22.4913	Light red tongue	44.92	17.76	9.70	Yellow and white tongue coating	18.17	5.66	3.81	Thick tongue coating	1	2	1	Corpulent tongue	1	2	2
211	Zhang Jie	268621	Male	65	1.7	73	2.89	25.2595	Light red tongue	50.55	13.61	11.81	Yellow tongue coating	43.26	10.65	10.20	Thick tongue coating	1	2	2	Moderate tongue	2	2	1
212	Lin Songwen	266678	Male	46	1.68	74	2.8224	26.2188	Light red tongue	42.53	12.66	5.64	Yellow tongue coating	21.76	6.32	3.15	Thick tongue coating	1	2	1	Corpulent tongue	2	2	2
213	Liu Sihuan	257124	Female	45	1.66	58	2.7556	21.048	Light red tongue	50.75	18.95	9.99	Yellow and white tongue coating	12.57	4.11	2.64	Thick tongue coating	1	2	2	Thin tongue	2	2	2
214	Liao Siang	268464	Male	51	1.64	59	2.6896	21.9363	Dark red tongue	37.22	13.22	7.67	Yellow tongue coating	19.65	5.45	4.30	Thick tongue coating	1	2	1	Corpulent tongue	2	2	1
215	Liang Fengyi	135436	Female	49	1.58	55	2.4964	22.0317	Light red tongue	46.02	16.78	8.70	Yellow and white tongue coating	10.83	3.69	2.47	Thick tongue coating	1	2	2	Moderate tongue	2	2	1
216	Huang Yaoyuan	268359	Male	72	1.68	57.5	2.8224	20.3727	Light red tongue	43.30	16.37	10.25	Yellow tongue coating	21.51	4.74	5.18	Thick tongue coating	1	2	1	Moderate tongue	2	2	1
217	Chen Weizhong	254051	Male	52	1.78	96	3.1684	30.2992	Purplish tongue	43.04	13.89	7.44	Yellow tongue coating	19.48	5.15	3.57	Thick tongue coating	1	2	1	Moderate tongue	1	2	2
218	Zhang Baoxia	258233	Female	63	1.63	55	2.6569	20.7008	Purplish tongue	50.97	14.28	8.52	Yellow tongue coating	29.25	6.47	4.64	Thick tongue coating	1	2	2	Moderate tongue	1	2	2
219	Wu Fenge	267933	Female	75	1.58	47	2.4964	18.8271	Light red tongue	41.21	15.68	8.41	Yellow tongue coating	17.59	4.95	3.23	Thick tongue coating	1	2	1	Moderate tongue	1	2	2
220	Han Bin	261718	Male	53	1.64	53	2.6896	19.7055	Light red tongue	47.89	14.26	7.57	Yellow tongue coating	18.68	4.77	3.44	Thick tongue coating	1	2	2	Corpulent tongue	2	2	1
221	Circumwarm cloud	257983	Female	50	1.62	65	2.6244	24.7676	Light red tongue	47.46	14.61	6.29	Yellow and white tongue coating	7.82	2.33	1.30	Thick tongue coating	1	2	2	Moderate tongue	2	2	1
222	Weisi Chan	250380	Male	43	1.7	80	2.89	27.6817	Light red tongue	53.30	10.38	7.83	Yellow and white tongue coating	37.86	5.40	5.48	Thick tongue coating	1	2	2	Corpulent tongue	2	2	1
223	Zhao Jinhua	265085	Male	70	1.7	67	2.89	23.1834	Dark red tongue	41.46	19.51	7.98	Yellow and white tongue coating	9.75	4.43	1.78	Thick tongue coating	1	2	2	Corpulent tongue	1	2	2
224	Chen Xichun	267673	Male	51	1.68	58	2.8224	20.5499	Light red tongue	52.91	9.49	8.95	Yellow tongue coating	43.25	6.69	7.69	Thick tongue coating	1	2	2	Moderate tongue	2	2	1
225	Huang Xiuhe	326826	Female	47	1.65	55	2.7225	20.202	Light red tongue	39.29	15.79	8.56	Gray-black tongue coating	11.94	4.26	2.74	Thin tongue coating	2	2	2	Corpulent tongue	1	2	2
226	Lam Kam Hong	167996	Male	53	1.68	66	2.8224	23.3844	Light red tongue	55.31	10.74	9.57	Yellow tongue coating	43.52	7.13	7.81	Thick tongue coating	1	2	2	Moderate tongue	2	2	1
227	Huang Weidong	267541	Male	52	1.63	72.5	2.6569	27.2874	Light red tongue	55.97	10.63	5.58	White tongue coating	25.66	3.95	2.74	Thick tongue coating	1	2	2	Moderate tongue	2	2	2
228	Pan Xigai	264857	Male	63	1.72	62	2.9584	20.9573	Light red tongue	50.25	14.62	6.15	Yellow and white tongue coating	18.26	4.43	2.24	Thick tongue coating	1	2	1	Corpulent tongue	1	2	1
229	Hong Shengcui	267509	Female	62	1.64	59.5	2.6896	22.1222	Light red tongue	37.27	14.74	8.21	Gray-black tongue coating	16.26	5.80	3.57	Thin tongue coating	1	2	1	Corpulent tongue	1	2	1
230	Wu Yulai	267560	Male	52	1.7	57	2.89	19.7232	Light red tongue	49.82	19.29	7.92	Yellow and white tongue coating	15.15	5.19	2.30	Thick tongue coating	1	2	2	Moderate tongue	2	2	1
231	Shen Wenhui	265858	Male	50	1.65	53	2.7225	19.4674	Light red tongue	45.05	17.50	7.56	Yellow and white tongue coating	5.13	1.94	1.05	Thick tongue coating	1	2	2	Moderate tongue	1	2	1
232	Chen Hanjie	142160	Male	82	1.56	60	2.4336	24.6548	Purplish tongue	46.68	18.03	11.29	Yellow and white tongue coating	31.98	11.19	7.30	Thick tongue coating	1	2	2	Corpulent tongue	1	2	2
233	Cao Yongling	256466	Male	34	1.69	81	2.8561	28.3604	Light red tongue	46.20	16.22	7.18	Yellow and white tongue coating	3.99	1.44	0.86	Thick tongue coating	1	2	2	Moderate tongue	2	2	2
234	Lin Jiefen	239381	Female	50	1.55	47	2.4025	19.563	Dark red tongue	49.82	18.20	7.23	Yellow and white tongue coating	10.16	3.36	1.39	Thick tongue coating	1	2	2	Moderate tongue	2	1	1
235	Liu Zhiyong	257001	Male	35	1.65	61	2.7225	22.4059	Light red tongue	45.03	20.33	12.80	Gray-black tongue coating	26.50	10.71	7.21	Thick tongue coating	1	2	2	Corpulent tongue	1	2	1
236	Yang Shuobiao	262785	Male	38	1.67	70	2.7889	25.0995	Purplish tongue	45.22	15.10	10.32	Yellow tongue coating	28.77	8.27	6.81	Thick tongue coating	1	2	2	Moderate tongue	1	2	2
237	Lim Sung Bin	264977	Male	37	1.67	87	2.7889	31.1951	Dark red tongue	38.00	19.50	7.07	White tongue coating	12.97	6.26	2.09	Thin tongue coating	2	2	2	Moderate tongue	2	2	1
238	Luo Peiling	266644	Female	53	1.56	53.5	2.4336	21.9839	Light red tongue	49.77	15.11	9.69	Yellow tongue coating	37.35	10.55	7.14	Thick tongue coating	1	2	2	Corpulent tongue	1	2	2
239	He Yingshan	266110	Female	55	1.55	53.7	2.4025	22.3517	Light red tongue	47.36	12.42	17.97	Yellow tongue coating	43.37	10.84	15.21	Thick tongue coating	1	2	2	Corpulent tongue	1	2	1
240	CAI Xisong	266003	Male	42	1.76	79	3.0976	25.5036	Light red tongue	48.09	13.21	5.23	Yellow and white tongue coating	19.01	4.69	1.99	Thick tongue coating	1	2	2	Corpulent tongue	1	2	2
241	Tan Rongping	225916	Male	58	1.65	56	2.7225	20.5693	Dark red tongue	48.46	18.95	7.52	Yellow and white tongue coating	10.69	4.22	1.62	Thick tongue coating	1	2	2	Moderate tongue	2	2	1
242	Lu Yubin	256015	Male	44	1.62	55	2.6244	20.9572	Light red tongue	45.88	17.15	8.15	Yellow tongue coating	11.46	3.55	2.34	Thick tongue coating	1	2	2	Moderate tongue	2	2	1
243	Zheng Youzhi	278166	Female	71	1.63	55	2.6569	20.7008	Light red tongue	44.91	11.06	5.18	Gray-black tongue coating	15.79	3.53	1.98	Thin tongue coating	1	2	2	Moderate tongue	2	2	1
244	Huang Meihuan	278303	Female	76	1.58	63	2.4964	25.2363	Light red tongue	47.45	18.48	7.69	White tongue coating	6.41	2.30	1.22	Thick tongue coating	1	2	2	Moderate tongue	2	2	1
245	Cai Wei	251114	Female	42	1.65	69.5	2.7225	25.528	Light red tongue	44.29	13.21	6.68	Yellow tongue coating	14.14	3.78	2.54	Thick tongue coating	1	2	2	Corpulent tongue	2	2	2
246	Huang Xiaohong	280814	Female	44	1.58	62	2.4964	24.8358	Light red tongue	36.31	15.55	6.39	Gray-black tongue coating	8.53	3.73	1.45	Thin tongue coating	2	2	2	Corpulent tongue	2	2	2
247	Yu Yongsheng	282263	Male	57	1.63	62	2.6569	23.3355	Dark red tongue	44.86	16.86	9.78	Yellow tongue coating	24.76	7.58	5.92	Thick tongue coating	1	2	2	Moderate tongue	2	2	2
248	Xu Shaolong	220997	Male	72	1.68	59	2.8224	20.9042	Light red tongue	51.19	12.98	5.04	Yellow and white tongue coating	18.71	4.60	1.91	Thick tongue coating	1	2	2	Moderate tongue	2	2	1
249	Kuang Yunguang	276502	Male	62	1.61	69	2.5921	26.6193	Light red tongue	50.48	12.87	5.17	Yellow and white tongue coating	33.09	8.54	3.46	Thick tongue coating	1	2	1	Corpulent tongue	2	2	1
250	Chen Yiqing	282241	Female	77	1.48	48	2.1904	21.9138	Purplish tongue	44.53	12.76	7.18	Yellow tongue coating	22.30	5.19	3.79	Thick tongue coating	1	2	1	Corpulent tongue	2	2	1
251	Xie Meiyu	272552	Female	16	1.54	42.5	2.3716	17.9204	Light red tongue	42.36	17.69	8.43	Gray-black tongue coating	4.38	1.73	1.13	Thin tongue coating	2	2	2	Corpulent tongue	2	2	2
252	Ding Lifeng	282164	Female	47	1.6	77	2.56	30.0781	Light red tongue	52.43	15.36	9.71	Yellow tongue coating	37.76	9.34	6.62	Thick tongue coating	1	2	2	Corpulent tongue	2	2	2
253	Wang Mingsui	326839	Male	67	1.7	70	2.89	24.2215	Dark red tongue	47.87	19.77	7.04	Yellow and white tongue coating	27.31	11.19	3.68	Thick tongue coating	1	2	1	Thin tongue	2	2	1
254	Mo Guiguang	280534	Male	57	1.68	69	2.8224	24.4473	Light red tongue	43.92	14.90	8.92	Yellow tongue coating	22.92	7.11	5.20	Thick tongue coating	1	2	2	Corpulent tongue	1	2	1
255	Li Hengchang	274849	Male	57	1.72	83	2.9584	28.0557	Light red tongue	45.84	17.24	7.75	Yellow and white tongue coating	5.26	2.00	1.27	Thick tongue coating	1	2	2	Corpulent tongue	1	2	1
256	Huang Xinjian	277679	Male	55	1.7	49	2.89	16.955	Light red tongue	43.50	11.57	8.25	Yellow tongue coating	34.75	8.50	6.66	Thick tongue coating	1	2	2	Corpulent tongue	2	2	2
